# Supplementary material for: Dietary circadian rhythms and cardiovascular disease risk in the prospective NutriNet-Santé cohort
Source: Nat Commun. 2023 Dec 14;14:7899. doi: 10.1038/s41467-023-43444-3 (PMC10721609; doi:10.1038/s41467-023-43444-3)
Supplement: Supplementary file 4 — Source Data [file 41467_2023_43444_MOESM4_ESM.xlsx]

## Sheet: Table 1
	All participants				Time of first meal												Time of last meal
					Before 8AM				8AM to 9AM				After 9AM				Before 8PM				8PM to 9PM				After 9PM
	N = 103,389				N = 46,306				N = 36,981				N = 20,102				N = 34,723				N = 45,610				N = 23,056
	N	%	Mean	SD	N	%	Mean	SD	N	%	Mean	SD	N	%	Mean	SD	N	%	Mean	SD	N	%	Mean	SD	N	%	Mean	SD
Age at baseline			42.6	14.5			46.5	13.1			42.5	14.8			33.9	13.3			45.7	14.7			41.7	14.1			39.8	14.1
Sex
Women	81709	79			35699	77.1			29817	80.6			16193	80.6			27284	78.6			36826	80.7			17599	76.3
Men	21680	21			10607	22.9			7164	19.4			3909	19.4			7439	21.4			8784	19.3			5457	23.7
BMI (kg/m2)			23.8	4.5			23.9	4.43			23.7	4.42			23.5	4.74			24	4.49			23.6	4.41			23.7	4.62
Family history of CVD
No	70649	69.4			30447	65.8			25804	69.8			15967	79.4			23272	67			32277	70.8			16669	72.3
Yes	31171	30.6			15859	34.2			11177	30.2			4135	20.6			11451	33			13333	29.2			6387	27.7
Smoking status 1
Regular current	12442	12			4621	9.99			4184	11.3			3637	18.1			2942	8.48			5144	11.3			4356	18.9
Occasional current	5425	5.25			1772	3.83			2069	5.6			1584	7.89			1358	3.91			2476	5.43			1591	6.91
Former	33563	32.5			16833	36.4			11941	32.3			4789	23.9			11856	34.2			14859	32.6			6848	29.7
Never	51866	50.2			23040	49.8			18760	50.8			10066	50.1			18537	53.4			23090	50.7			10239	44.5
Packs per year 2			5.3	11.3			6.01	12.1			5.04	10.9			4.18	9.84			5.2	11.6			4.92	10.5			6.2	12.3
Physical activity 3
Low	29164	32.7			14762	31.9			9876	26.7			4526	22.5			10470	30.2			12341	27.1			6353	27.6
Moderate	21674	24.3			22637	48.9			19224	52			10690	53.2			17155	49.4			23573	51.7			11823	51.3
High	38334	43			8907	19.2			7881	21.3			4886	24.3			7098	20.4			9696	21.3			4880	21.2
Daily alcohol intake 4
Non-consumers	32102	31			13837	29.9			10624	28.7			7641	38			12432	35.8			12975	28.4			6695	29
Low consumption	26897	26			12670	27.4			9840	26.6			4387	21.8			9419	27.1			12155	26.6			5323	23.1
Medium consumption	26241	25.4			11997	25.9			9812	26.5			4432	22			8023	23.1			12311	27			5907	25.6
High consumption	12658	12.2			5545	12			4718	12.8			2395	11.9			3522	10.1			5811	12.7			3325	14.4
Very high consumption	5491	5.31			2257	4.87			1987	5.37			1247	6.2			1327	3.82			2358	5.17			1806	7.83
Episodes of binge drinking 5
None	92700	89.7			42301	91.4			32959	89.1			17440	86.8			32183	92.7			40587	89			19930	86.5
One	7888	7.6			2971	6.4			2985	8.1			1932	9.6			1943	5.6			3722	8.2			2223	9.6
More than one	2788	2.7			1029	2.2			1032	2.8			727	3.6			594	1.7			1296	2.8			898	3.9
Daily energy intake (kcal)			1847	451			1856	448			1857	441			1810	475			1789	434			1852	437			1926	490
Higher education
No	17868	17.3			9476	20.5			5851	15.8			2541	12.7			8042	23.2			6669	14.6			3157	13.7
Yes, <2 y after high-school	16318	º5,8			7166	15.5			5451	14.7			3701	18.4			6054	0.174			6918	15.2			3346	14.5
Yes, ≥2 y after high-school	69133	66.9			29635	64			25659	69.4			13839	68.9			20604	0.594			31992	70.2			16537	71.8
Income per unit of consumption
Less than 900€	11381	11			3550	7.67			3829	10.4			4002	19.9			3619	10.4			4680	10.3			3082	13.4
900 – 1,200€	6761	6.55			3060	6.62			2342	6.34			1359	6.77			2478	7.14			2870	6.3			1413	6.14
1,200€ - 1,800€	25387	24.6			11547	25			9030	24.4			4810	24			8975	25.9			10918	24			5494	23.9
1,800€ - 2,300€	14721	14.3			6929	15			5228	14.1			2564	12.8			4953	14.3			6495	14.3			3273	14.2
2,300€ - 3,700€	23033	22.3			11247	24.3			8573	23.2			3213	16			7459	21.5			10621	23.3			4953	21.5
More than 3,700€	9761	9.45			4903	10.6			3654	9.89			1204	6			2789	8.04			4716	10.4			2256	9.8
Don’t wish to answer	12236	11.8			5022	10.9			4294	11.6			2920	14.5			4412	12.7			5265	11.6			2559	11.1
Profession
Unemployed	11818	11.5			4128	8.94			4417	12			3273	16.4			4018	11.6			4968	10.9			2832	12.3
Student	6821	6.62			1320	2.86			2231	6.06			3270	16.3			1877	5.43			3085	6.79			1859	8.09
Self-employed / farmer	2649	2.57			1329	2.88			871	2.36			449	2.24			785	2.27			1221	2.69			643	2.8
Employed	65647	63.7			31096	67.4			22877	62.1			11674	58.3			20313	58.7			30123	66.3			15211	66.2
Retired	16077	15.6			8285	17.9			6447	17.5			1345	6.72			7598	22			6055	13.3			2424	10.6
Marital status
Single	17516	17			5540	12			5876	15.9			6100	30.4			4981	14.4			7348	16.1			5187	22.5
Married or in couple	74888	72.6			35083	76			27276	74			12529	62.5			25647	74.1			33743	74.2			15498	67.4
Divorced, separated or widower	10723	10.4			5566	12.1			3730	10.1			1427	7.12			3995	11.5			4410	9.69			2318	10.1
Number of used medications at baseline			1.26	1.83			1.2	1.77			1.31	1.85			1.31	1.91			1.28	1.83			1.22	1.75			1.32	1.97
Time of first meal (AM)			08:14:00	1.1			07:22:00	0.48			08:24:00	1.63			09:57:00	1.02			07:56:00	1.01			08:14:00	1.02			08:42:00	1.32
Time of last meal (PM)			08:24:00	1.1			08:06:00	1.02			08:14:00	1			08:48:00	1.28			07:18:00	0.74			08:24:00	0.28			09:48:00	0.9
Eating jet lag
Advance	5667	5.6			2108	4.7			1669	4.6			1890	9.7			2308	6.8			1311	2.9			2048	9.1
Maintenance	69867	69.3			33421	74.3			25244	69.5			11202	57.4			24171	71.3			32299	72.4			13397	59.9
Delay	25322	25.1			9469	21			9420	26			6433	32.9			7417	21.9			10972	24.6			6933	31
Nighttime fasting hours			11.9	1.4			11.2	1.09			12	1.01			13.2	1.51			12.6	1.26			11.8	1.02			10.9	1.46
Number of eating occasions / day			4.89	1.7			5	1.78			4.89	1.63			4.63	1.71			4.41	1.4			4.82	1.55			5.73	2.14
Bedtime 6			23:42:00	0.94			23:30:00	0.84			23:54:00	0.86			1 day, 0:12:00	1.15			23:24:00	0.88			23:48:00	0.84			1 day, 0:12:00	1.05
Sleep duration (h)			6.93	1.59			6.75	1.56			7.03	1.6			7.24	1.59			6.94	1.65			6.95	1.57			6.86	1.53

## Sheet: Table 2
	N cases	non-cases	HR	Lowest CI	Highest CI	p-val
Overall cardiovascular diseases
Time of first meal (1h incr.)	2.036	101.353	1.06	1.01	1.12	0.02
Before 8AM	1.04	45.266	Ref			0.06
Between 8 and 9AM	764	36.217	1.07	0.97	1.17
After 9AM	232	19.87	1.14	0.98	1.32
Time of last meal (1h incr.)	2.036	101.353	1.02	0.98	1.07	0.4
Before 8PM	786	33.937	Ref			0.06
Between 8 and 9PM	844	44.766	1.08	0.97	1.19
After 9PM	406	22.65	1.13	0.99	1.29
Number of eating occasions (1 occasion incr.)	2.036	101.353	0.99	0.96	1.02	0.5
Cerebrovascular diseases‡
Time of first meal (1h incr.)	988	102.401	1.06	0.98	1.14	0.1
Before 8AM	508	45.798	Ref			0.1
Between 8 and 9AM	361	36.62	1.02	0.89	1.17
After 9AM	119	19.983	1.23	0.99	1.52
Time of last meal (1h incr.)	988	102.401	1.08	1.01	1.15	0.02
Before 8PM	363	34.36	Ref			<0.01
Between 8 and 9PM	426	45.184	1.19	1.03	1.37
After 9PM	199	22.857	1.28	1.05	1.55
Number of eating occasions (1 occasion incr.)	988	102.401	0.97	0.93	1.01	0.1
Coronary heart diseases §
Time of first meal (1h incr.)	1.071	102.318	1.05	0.98	1.13	0.1
Before 8AM	550	45.756	Ref			0.4
Between 8 and 9AM	406	36.575	1.09	0.96	1.24
After 9AM	115	19.987	1.04	0.84	1.29
Time of last meal (1h incr.)	1.071	102.318	0.97	0.92	1.05	0.4
Before 8PM	432	34.291	Ref			0.9
Between 8 and 9PM	429	45.181	0.99	0.86	1.13
After 9PM	210	22.846	1.00	0.83	1.20
Number of eating occasions (1 occasion incr.)	1.071	102.318	1.01	0.97	1.05	0.6

## Sheet: Table 3
	N cases	Non-cases	HR	Lowest CI	Highest CI	p-val
Overall cardiovascular diseases
Continuous (1h incr.)	2.036	101.353	0.98	0.94	1.02	0.4
12hrs. or less	1.207	56.813	Ref			0.6
12hrs. to 13hrs.	558	28.38	0.91	0.82	1.02
More than 13hrs.	271	16160	0.98	0.84	1.14
Cerebrovascular diseases‡
Continuous (1h incr.)	988	102.401	0.93	0.87	0.99	0.02
12hrs. or less	613	57.407	Ref			0.02
12hrs. to 13hrs.	254	28.684	0.78	0.66	0.91
More than 13hrs.	121	16.31	0.80	0.63	1.01
Coronary heart diseases §
Continuous (1h incr.)	1.071	102.318	1.03	0.96	1.09	0.4
12hrs. or less	613	57.407	Ref			0.2
12hrs. to 13hrs.	307	28.631	1.05	0.90	1.22
More than 13hrs.	151	16.28	1.16	0.94	1.44

## Sheet: Table 4
	Women						Men
	N cases	Non-cases	HR	Lowest CI	Highest CI	p-val	N cases	Non-cases	HR	Lowest CI	Highest CI	p-val
Overall cardiovascular diseases
Time of first meal (1h incr.)	1.106	80.603	1.06	0.99	1.14	0.08	930	20.75	1.06	0.99	1.15	0.09
Before 8AM	538	35.161	Ref			0.05	502	10.105	Ref			0.6
Between 8 and 9AM	414	29.403	1.04	0.91	1.19		350	6.814	1.09	0.95	1.26
After 9AM	154	16.039	1.24	1.02	1.51		78	3.831	0.98	0.76	1.25
Time of last meal (1h incr.)	1.106	80.603	1.07	1.00	1.13	0.05	930	20.75	0.97	0.91	1.04	0.4
Before 8PM	387	16.039	Ref			0.01	399	7.04	Ref			1.0
Between 8 and 9PM	479	36.347	1.12	0.97	1.29		365	8.419	1.04	0.89	1.20
After 9PM	240	17.359	1.26	1.05	1.51		166	5.291	0.99	0.80	1.21
Number of eating occasions (1 occasion incr.)	1.106	80.603	0.99	0.95	1.03)	0.6	930	20.75	0.99	0.95	1.03	0.7
Nighttime fasting duration (1 h incr.)	1.106	80.603	0.94	0.88	1.00	0.05	930	20.75	1.03	0.96	1.09	0.4
Cerebrovascular diseases ‡
Time of first meal (1h incr.)	625	81.084	1.10	1.01	1.21	0.03	363	21.68	0.98	0.87	1.11	0.8
Before 8AM	299	35.4	Ref			0.02	209	10.398	Ref			0.8
Between 8 and 9AM	242	29.575	1.11	0.94	1.33		119	7.045	0.86	0.68	1.08
After 9AM	84	16.109	1.35	1.04	1.75		35	3.874	1.00	0.69	1.46
Time of last meal (1h incr.)	625	81.084	1.07	0.98	1.16	0.1	363	21.68	1.09	0.99	1.21	0.09
Before 8PM	218	27.066	Ref			0.02	145	7.294	Ref			1.0
Between 8 and 9PM	275	36.551	1.18	0.98	1.42		151	8.633	1.20	0.94	1.52
After 9PM	132	17.467	1.31	1.03	1.67		67	5.39	1.20	0.87	1.67
Number of eating occasions (1 occasion incr.)	625	81.084	0.98	0.93	1.04	0.6	363	21.68	0.94	0.88	1.01	0.09
Nighttime fasting duration (1 h incr.)	625	81.084	0.94	0.86	1.02	0.1	363	21.68	0.91	0.82	1.01	0.09
Coronary heart diseases §
Time of first meal (1h incr.)	495	81.214	0.99	0.90	1.10	0.9	576	21.104	1.11	1.01	1.22	0.03
Before 8AM	250	35.449	Ref			1.0	300	10.307	Ref			0.2
Between 8 and 9AM	175	29.642	0.93	0.76	1.13		231	6.933	1.23	1.04	1.47
After 9AM	70	16.123	1.06	0.79	1.42		45	3.864	0.97	0.70	1.35
Time of last meal (1h incr.)	495	81.214	1.07	0.97	1.18	0.2	576	21.104	0.91	0.84	0.99	0.02
Before 8PM	174	27.11	Ref			0.2	258	7.181	Ref			0.2
Between 8 and 9PM	212	36.614	1.06	0.86	1.30		217	8.567	0.94	0.78	1.14
After 9PM	109	17.49	1.18	0.90	1.55		101	5.356	0.87	0.67	1.12
Number of eating occasions (1 occasion incr.)	495	81.214	0.99	0.93	1.05	0.6	576	21.104	1.03	0.98	1.08	0.3
Nighttime fasting duration (1 h incr.)	495	81.214	0.93	0.85	1.03	0.2	576	21.104	1.10	1.01	1.19	0.02

## Sheet: Supplementary figure S2
	Meal frequency	Time of last meal	Nighttime fasting duration	Time of first meal
Meal frequency	1	0.295	-0.313	-0.077
Time of last meal		1	-0.523	0.271
Nighttime fasting duration			1	0.6
Time of first meal				1

## Sheet: Supplementary figure S3
Time of first meal	Time of last meal	Number of eating occasions	Nighttime fasting duration
8.5	21.0833	3	11.4167
7.33333	19.6667	4.33333	11.6667
7.33333	21.6667	8	9.66667
7.88889	20.7222	3	11.1667
8.66667	20.963	5.11111	11.7037
9.16667	20.2	4.33333	12.9667
8.16667	20.9444	3	11.2222
7.94444	19.7037	3	12.2407
7.4	20.3	4.2	11.1
8.625	20.0417	3.75	12.5833
8.29167	20.5	3	11.7917
7.48148	20.1111	3.33333	11.3704
8.83333	20.75	4.16667	12.0833
8.71429	20.2976	5.07143	12.4167
8.41667	20.3611	3	12.0556
8.72222	19.5	3.66667	13.2222
7.68519	19.7778	3	11.9074
8.97778	20.7	6.53333	12.2778
8.46296	19.9444	3.33333	12.5185
7.05556	21.1667	3.55556	9.88889
8.53333	21.5333	5.2	11
6.83333	19.5	3.66667	11.3333
8.66667	21.7222	5.33333	10.9444
8.33333	21.3333	4.6	11
6.94444	19.3889	3.66667	11.5556
9.38889	19.1667	2.33333	14.2222
8.05556	21.3889	3	10.6667
8.07407	20.5185	3.77778	11.5556
7.94444	20.8333	5	11.1111
9.5	19.9583	3.75	13.5417
7.5	20.5	3.25	11
8.33333	20.8333	3	11.5
8.80556	20.9722	4.16667	11.8333
8	20.3542	4.625	11.6458
7.44444	20.5	3.33333	10.9444
8.47917	20.1458	2.625	12.3333
8.16667	20.2778	4.66667	11.8889
7.16667	18.8333	3.22222	12.3333
10.8333	20.6667	3.66667	14.1667
7.64583	20.3958	4.625	11.25
8.24074	19.8519	3.44444	12.3889
6.77778	20.037	3.77778	10.7407
7.5	19.5	3	12
8.47222	22.3889	3.16667	10.0833
7.5	19.0833	3	12.4167
8.22222	17.7222	3	14.5
9	20.1667	3	12.8333
9.66667	20.5	4.33333	13.1667
8.83333	21.0926	3.66667	11.7407
8.61111	20.5556	4.33333	12.0556
8	20.1667	3	11.8333
8.31481	19.5556	3.66667	12.7593
8	20	4	12
9.27778	19.8333	3.66667	13.4444
7.72222	20.1111	7.33333	11.6111
7.75926	20.3889	3	11.3704
12.8889	17.3333	2.33333	19.5556
6.66667	17.3333	2.66667	13.3333
8.83333	20.5556	3	12.2778
6.81481	19.5926	3.77778	11.2222
9.09259	21.037	4.55556	12.0556
10.0833	22.5833	3	11.5
6.5	22.3333	7	8.16667
7.66667	19.6667	1.33333	12
8.29167	20.1667	3	12.125
6.77778	19.5278	4	11.25
6.5	19.6667	4	10.8333
7.33333	19.8889	3.22222	11.4444
7.64815	19.5	3.44444	12.1481
7.91667	20.6042	4.625	11.3125
8.16667	20.0625	5.25	12.1042
8.25	19.9167	3.5	12.3333
8.27778	21.0278	4.66667	11.25
7.81481	18.8889	4.11111	12.9259
8.61111	21.6667	4.66667	10.9444
8.12963	20.4074	5.33333	11.7222
7.59259	19.2778	3.44444	12.3148
8	19.6111	3.33333	12.3889
8.16667	20.9444	5.33333	11.2222
8.87037	18.1667	3.22222	14.7037
8.42593	21.8889	7	10.537
7.11111	20.1852	4.88889	10.9259
7.5	20	4.33333	11.5
8.20833	20.1875	3.75	12.0208
13	25.9286	5	11.0714
8	19	3	13
7.77778	20.0556	3	11.7222
7.25	19.5833	4	11.6667
12	22.0833	2.33333	13.9167
7.13889	18.7778	3.33333	12.3611
8.33333	19.8889	3	12.4444
7.72222	20.7778	3	10.9444
6.92593	19.9444	3	10.9815
9.2963	19.8889	3	13.4074
7	21.3333	3.5	9.66667
7	15.6667	3.66667	15.3333
9.25	20.0833	5.5	13.1667
7.5	20.0556	3	11.4444
8.54167	20.125	5	12.4167
7.5	21.8333	3	9.66667
6.66667	19.1667	3	11.5
8.66667	19.8333	3	12.8333
11.2778	21.5	5	13.7778
8.52778	19.6389	3.5	12.8889
9.47222	21.3333	4.16667	12.1389
8.66667	20.6111	3	12.0556
7.55556	22.3519	5.55556	9.2037
8.27778	20.4444	4.33333	11.8333
7.64815	19.6111	4.77778	12.037
7.22222	19.9444	3.66667	11.2778
8	21	3	11
7.88889	20.3889	3	11.5
9	20.3889	3	12.6111
7.77778	19.7222	3.33333	12.0556
7.66667	20.8333	4	10.8333
7	19.0833	3	11.9167
7.61111	20.3148	3.55556	11.2963
10.3333	20.75	2.5	13.5833
7.33333	19.1667	5	12.1667
6.85417	19.9375	3.625	10.9167
7.7963	19.6296	3.66667	12.1667
8.33333	19.25	2.83333	13.0833
7.98148	20.6481	3.33333	11.3333
8.11111	21.0741	4.66667	11.037
7.55556	20.0278	3	11.5278
8.43333	21.5667	4	10.8667
8.375	20.25	3	12.125
7.88889	19.4259	2.88889	12.463
7.38889	21.0556	3.66667	10.3333
7.33333	19.7778	5	11.5556
7.5	19.5556	4	11.9444
10.7778	21.2222	3	13.5556
8.26667	20.7	3.8	11.5667
8.12963	20.963	5.11111	11.1667
11.2639	22.8611	4.66667	12.4028
8.88889	20.6667	2.66667	12.2222
7.61111	21	4	10.6111
9	21.5	4.5	11.5
10.9444	21	5.66667	13.9444
7.75	20.6667	3.83333	11.0833
7.77778	19.6667	3.77778	12.1111
7.7963	21.4815	4.22222	10.3148
8.98148	22.6852	5.22222	10.2963
9.27778	21.2778	3.66667	12
12.6667	22.2778	3.5	14.3889
7.88889	20.3056	5.33333	11.5833
7.75926	18.7037	3.88889	13.0556
7.44444	19.4444	3.66667	12
8.33333	20.1667	3.33333	12.1667
7.22222	19.1111	3	12.1111
6.83333	20.2222	2.33333	10.6111
8.41667	19.9306	3.66667	12.4861
7.88889	21.8333	4	10.0556
6.77778	20.4444	5	10.3333
7.22222	20.0556	3.33333	11.1667
10.8333	20.2222	5	14.6111
7.19444	19.7222	4	11.4722
8.25926	19.5185	3.44444	12.7407
9.16667	20.3333	3.66667	12.8333
6.72222	19.9815	4.66667	10.7407
7.16667	20.1111	5.66667	11.0556
7.5	20.2778	2.44444	11.2222
8.18056	21.1389	5.5	11.0417
8.02778	20.6111	3.16667	11.4167
8.47222	19.3611	4.83333	13.1111
8	22.7222	4	9.27778
7.77778	20.0741	4.22222	11.7037
10	19.6667	2.83333	14.3333
8	20	3	12
6.94444	19.3148	4.22222	11.6296
11	22.3889	4.33333	12.6111
9.58333	19.9167	2.66667	13.6667
7.07407	20.4444	3.55556	10.6296
6.72222	21.6111	6	9.11111
8.58333	21.1667	3.5	11.4167
7.33333	19.7	3.8	11.6333
8.77778	20.1667	4	12.6111
7.93333	20.9667	4.8	10.9667
9.16667	19	5.33333	14.1667
9.58333	20.8056	4.16667	12.7778
6.95455	20.4545	4.63636	10.5
7.38889	19.7778	4	11.6111
8.15278	20.4722	3.25	11.6806
7.66667	21.6667	3.33333	10
7.94444	19.6111	3.11111	12.3333
9.08333	18.75	3.5	14.3333
6.7381	19.6905	5.28571	11.0476
8.27778	20.2778	4	12
6.83333	19	5.66667	11.8333
5.66667	19.5556	5	10.1111
8.16667	20.9167	3	11.25
9.94444	21.6667	3.16667	12.2778
9.44444	20.1667	2.66667	13.2778
7.83333	19.7778	6	12.0556
8.5	20.25	5.5	12.25
7.5	19.9167	3.16667	11.5833
7.01389	18.75	2.83333	12.2639
7.94444	20.1111	3.33333	11.8333
7.91667	19.75	3.5	12.1667
8.16667	19.6667	3.5	12.5
8.05556	21.0556	4.33333	11
7.51852	19.2963	3.55556	12.2222
5.40741	20.1111	4	9.2963
7.64815	20.3519	4.66667	11.2963
7.08333	20.5833	5	10.5
7.98148	20.1667	3	11.8148
6.48148	20.7963	4.33333	9.68519
6.5	20.25	3.16667	10.25
7.22222	20.5	2.66667	10.7222
7.45833	20.4583	4.25	11
6.875	20.75	4.08333	10.125
8.47222	20.3611	3.16667	12.1111
6.42593	19.7963	3.22222	10.6296
8.33333	19.9444	3.88889	12.3889
9.05556	23.5556	3.66667	9.5
8.66667	19.0833	3.5	13.5833
8	18.75	3.75	13.25
7.5	19.6667	6.44444	11.8333
7.88889	20.0556	3.33333	11.8333
11.7778	24.3889	2.66667	11.3889
7.7037	20.2407	4.44444	11.463
8.25	19.5278	3.5	12.7222
8.37037	19.2593	3.77778	13.1111
7.52778	18.8056	3.66667	12.7222
8.61111	22.3889	6.44444	10.2222
8.625	20.3542	3.5	12.2708
8	20.4375	3.375	11.5625
6.66667	21.1667	3.66667	9.5
11.1111	21.3889	3.66667	13.7222
7.83333	19.6944	4.16667	12.1389
9.4375	24.7917	4.625	8.64583
8.4375	21.5	3.5	10.9375
9.27778	19.2778	4	14
8.03333	20.0667	5.6	11.9667
7.94444	21.6111	3.33333	10.3333
7.88889	19.1667	3	12.7222
8.19444	19.8889	3.33333	12.3056
9.27778	19.3889	3.33333	13.8889
7.05556	20.6111	4	10.4444
9.33333	18.125	2.75	15.2083
7.33333	20.0556	3.66667	11.2778
8.66667	18.0556	3.66667	14.6111
9.75	19.4167	2.5	14.3333
8.94444	21.1111	3.66667	11.8333
7.5	19.8333	4.33333	11.6667
8.12963	20.4074	3.44444	11.7222
7.94444	21	4	10.9444
5.7963	19.7963	3.33333	10
8.16667	21.6111	6.33333	10.5556
8.08333	21.75	3.5	10.3333
5.63889	19.3056	4.16667	10.3333
7.33333	19.3333	4.33333	12
7.36667	19.3	3.8	12.0667
8	21	4.5	11
7.96667	19.2	3.2	12.7667
7.52381	18.381	3.71429	13.1429
7.59259	20.0185	4.22222	11.5741
7.77778	20.3889	3	11.3889
7.74074	20.8148	5.55556	10.9259
9.03333	20.5333	2.6	12.5
7.13333	20.3667	3.4	10.7667
7.625	20.8333	3	10.7917
9.83333	24.5417	5	9.29167
9.66667	19.5556	3	14.1111
11.1667	22.5417	3.5	12.625
10.3889	19.5	4	14.8889
11.1667	22	3	13.1667
7.24074	18.3333	3	12.9074
7.44444	20.5	4.66667	10.9444
12.6481	20.4074	2.55556	16.2407
8.41667	21.6944	4.5	10.7222
7.75	19.25	3	12.5
7.98148	21.3704	5.33333	10.6111
7.33333	20.9444	3	10.3889
8.05556	20.7222	3	11.3333
8.05556	21.2222	4	10.8333
7.66667	17.2222	3	14.4444
7.12963	19.0185	3.77778	12.1111
10.375	20.0833	3.5	14.2917
9.25	19.375	3	13.875
7.27778	20.6481	4.11111	10.6296
8.5	20.5	4.33333	12
8.27778	20.75	4.33333	11.5278
8.9375	22.2708	4.125	10.6667
8.36111	20.3611	3	12
7.83333	20.9444	6.66667	10.8889
8.11111	20.7407	3.66667	11.3704
9.22222	19.8333	2.66667	13.3889
8.48148	20.2963	3.66667	12.1852
7.30556	20.6667	3.66667	10.6389
7.03704	22.8333	4.77778	8.2037
7.11111	20.8889	5.33333	10.2222
7.61905	19.2857	3.71429	12.3333
10.3333	19.5556	3.66667	14.7778
8.88889	20.6667	3	12.2222
9.33333	20	4.33333	13.3333
7.33333	20.3333	3.66667	11
6.83333	20.0833	6.66667	10.75
8.16667	19	3	13.1667
8	15.6667	2.33333	16.3333
8	21.8333	4	10.1667
7	20.25	4	10.75
9.55556	20.2778	4.66667	13.2778
7.625	19.875	3	11.75
9.06667	23.3333	5.6	9.73333
8.08333	19.75	3	12.3333
9.22222	21.2778	4	11.9444
9.02778	20.3889	3.75	12.6389
8.88889	21.6667	3	11.2222
7.33333	19.875	5.25	11.4583
6.56667	19.6	4	10.9667
8.33333	20.3667	4	11.9667
7.05556	20.1944	3.83333	10.8611
7.90476	20.7619	3.57143	11.1429
7.41667	20.6944	4.16667	10.7222
7.66667	21.1667	6.33333	10.5
8.07407	20.2593	3.55556	11.8148
8.77083	20.2292	4.25	12.5417
7.19444	19.8333	3	11.3611
8.66667	20.1111	2.33333	12.5556
7.66667	20.1667	3	11.5
11.8889	20.1111	3.33333	15.7778
8.31481	20.537	3.44444	11.7778
8.44444	19.5	3	12.9444
9.13889	21.1667	5	11.9722
7.94444	20.2593	4.11111	11.6852
8.46667	19.5	4	12.9667
9.76667	20.8333	3.4	12.9333
6.36111	20.8889	5.33333	9.47222
8.57143	20.5714	3.42857	12
7.875	22.4167	4	9.45833
8.5	20.1111	3.77778	12.3889
8.44444	19.6111	4.33333	12.8333
7.83333	20.2	3.6	11.6333
7.61111	20.5	5.33333	11.1111
8.5	20.1111	4	12.3889
7.44444	20.8333	4.33333	10.6111
6.68519	18.3333	2.77778	12.3519
11.2593	22.7037	5.22222	12.5556
9.02778	19.9722	3.5	13.0556
8.46296	19.6667	3.77778	12.7963
8.60417	19.2708	3.5	13.3333
8.94444	19.7778	4.66667	13.1667
7.91667	18.6944	3.5	13.2222
7.36111	22.4444	3	8.91667
8.07143	20	4.57143	12.0714
8.5	18.5278	3	13.9722
7.56667	20.0667	3.2	11.5
8.25926	19.8704	3.77778	12.3889
9.02778	21.1667	3.16667	11.8611
7.87037	20.5	3.55556	11.3704
6.22222	19.8333	3.66667	10.3889
7.55556	19.5556	4.66667	12
8.38889	19.8889	3.16667	12.5
7.55556	19.6111	3	11.9444
7.66667	20.7222	4.66667	10.9444
7.94444	21.3889	3.33333	10.5556
8.11111	19.8333	2.66667	12.2778
7.5	20.25	3	11.25
7.55556	21	3.33333	10.5556
8.75	21.8333	4.5	10.9167
8.66667	19.3333	4	13.3333
12.5	19	2.33333	17.5
9.33333	21.4583	5.25	11.875
8.05556	20.1667	3.33333	11.8889
8.11111	19.6111	4.33333	12.5
7.59259	19.6481	3.11111	11.9444
8.66667	18.2917	3	14.375
7.36111	19.9444	3.66667	11.4167
9.05556	18.8704	3.22222	14.1852
7.72222	20.2963	4.22222	11.4259
8.12963	20.9074	3.88889	11.2222
9	20.5	3	12.5
9.18333	22.2833	4.1	10.9
7.72222	23.3333	4.66667	8.38889
6.72222	20.1667	3	10.5556
8.05556	19.2407	3.22222	12.8148
8.25	23.8333	5	8.41667
8.85185	18.537	2.88889	14.3148
8.56667	20.9667	4	11.6
6.86111	20	5.16667	10.8611
7.16667	19.6944	3.41667	11.4722
7.83333	20.5556	4.22222	11.2778
9.27778	21.5833	4.83333	11.6944
7.35	19.8167	3.6	11.5333
8.05556	19.8056	3.83333	12.25
7.25	19.1667	4	12.0833
6.88889	20.9074	3.22222	9.98148
7.41667	20	4.125	11.4167
7.61905	20.2857	4.42857	11.3333
8.83333	20.2963	4.33333	12.537
9	21.5185	4.77778	11.4815
9.58333	19.4167	3.5	14.1667
6.77778	19.3333	3.33333	11.4444
7.66667	19.8333	3.33333	11.8333
7.53704	20.2963	3.22222	11.2407
9.0625	21.9375	4.25	11.125
7.48148	17.5926	3.33333	13.8889
6	19.0556	3	10.9444
8.42593	21.8519	4	10.5741
8.22222	19.1667	4	13.0556
7.83333	18.6667	3.5	13.1667
7.27778	19.0185	3.88889	12.2593
9.5	25.4815	5.88889	8.01852
7.33333	19.3889	3	11.9444
6.66667	20.25	4.5	10.4167
7.96667	20.6	3.6	11.3667
7.38889	19.5	4	11.8889
8.92593	20.2778	3.33333	12.6481
7.05556	19.5	3.33333	11.5556
9.72222	20.3333	3	13.3889
8.1	21.2	3	10.9
8.56667	20.5	3	12.0667
9	20.2778	3.66667	12.7222
7.5	19.8333	3	11.6667
8.625	16.5	3	16.125
10.0833	21.125	3.5	12.9583
8.33333	20.5	3.66667	11.8333
8	19	3.25	13
8.72222	20.6667	4	12.0556
8.27778	21.1667	4.66667	11.1111
7.55556	20.5833	4.16667	10.9722
8.16667	19.9444	3	12.2222
8.35417	21.875	5	10.4792
7.62963	20.3519	4.55556	11.2778
8.14815	20.3704	3.22222	11.7778
8.01852	20.1852	3.55556	11.8333
8.38889	21.2222	3.66667	11.1667
7.5	19.5	4.33333	12
7.55556	19.75	3.33333	11.8056
9.25	20.75	3.33333	12.5
9.61111	20.5	3.33333	13.1111
6.94444	20.3148	4.88889	10.6296
6.57143	20.2619	4	10.3095
8.05556	19.8148	3.66667	12.2407
6.96667	20.8333	4.4	10.1333
10.3333	21.4167	3.5	12.9167
7.47619	19.4286	4.71429	12.0476
9.5	21.625	4	11.875
8.37037	20.0926	5.11111	12.2778
7.83333	19.5	3.66667	12.3333
10.0833	21.4167	3.83333	12.6667
7.5	20.6667	3.66667	10.8333
8.75	20.6667	4	12.0833
9.38889	20.1667	4.77778	13.2222
6.83333	19.9444	3.33333	10.8889
8.83333	20.3333	2.33333	12.5
6.9	20	3.8	10.9
9.31481	20.3889	3.22222	12.9259
7.7963	20.0556	3.88889	11.7407
8.70833	19.5	2.75	13.2083
8.07407	20.037	3.33333	12.037
6.5	22.8333	5	7.66667
7.66667	20.5417	3.25	11.125
8.96296	21.6481	4	11.3148
9.27778	19.6389	3.66667	13.6389
8.88889	19.1667	3.33333	13.7222
8.44444	19.5556	4.66667	12.8889
8.22222	21.0556	3.88889	11.1667
7.38889	20.2222	3.66667	11.1667
7.33333	19.3095	4.57143	12.0238
8.625	20.2083	2.75	12.4167
9.05556	20.2222	3	12.8333
7.47222	19.9167	3	11.5556
9.44444	21.2778	5	12.1667
6.83333	20.25	3.75	10.5833
6.5	25	3.33333	5.5
7.58333	19.3958	3.625	12.1875
7.5	17.5	3	14
7.7963	20.8889	3.66667	10.9074
9.76667	21	3.2	12.7667
7.37037	20.0556	4.44444	11.3148
7.24074	21.1481	7.88889	10.0926
14.7727	22.7879	4.90909	15.9848
7.125	19.1667	3.75	11.9583
7.47222	21	3.33333	10.4722
7.25	20.8889	5.5	10.3611
8.55556	20.7222	3.66667	11.8333
7.15152	20.7576	4.18182	10.3939
7.69444	20.5	3.66667	11.1944
8.16667	19	4	13.1667
11.9167	21.375	3.25	14.5417
7.81481	20.3519	3.66667	11.463
12.5833	21.25	3	15.3333
10.2778	21.3889	3	12.8889
8.5	20	4	12.5
9	20.8889	6.33333	12.1111
6.88889	19.5556	4	11.3333
7.61111	20.6667	5.11111	10.9444
7.33333	18.2222	3.44444	13.1111
8.89583	20.7292	4.125	12.1667
7.77778	20.3889	4.33333	11.3889
9.33333	20.9444	4.33333	12.3889
8	19.7639	3.33333	12.2361
6	20.0833	3	9.91667
8.66667	22.8333	3	9.83333
7.42593	21.8889	4	9.53704
8.40741	18.4259	2.55556	13.9815
7.96296	20.4259	4.66667	11.537
6.5	21.3889	4	9.11111
7.66667	20.2222	5.66667	11.4444
9.55556	22.6111	4.33333	10.9444
8.47222	21.1111	3.5	11.3611
6.125	18.875	3.875	11.25
9.22222	22.7222	4.55556	10.5
7.25	20.2222	4	11.0278
9.86111	21.3333	5.83333	12.5278
7.11111	20.0556	3	11.0556
8.33333	20	3	12.3333
7.61111	18.1296	4.44444	13.4815
7.5	18.4444	3.66667	13.0556
7.66667	21.9444	3.33333	9.72222
8.05556	20.9444	4	11.1111
7.94444	20.7222	3.33333	11.2222
6.83333	20	3.66667	10.8333
6.83333	19.5	4	11.3333
8.55556	20.8333	3.66667	11.7222
6.92593	19.6296	4.55556	11.2963
8.22222	19.6111	3	12.6111
7.75	20.8889	4.5	10.8611
6.94444	20	4.33333	10.9444
8.94444	20.0556	3	12.8889
7.68889	19.5778	4.46667	12.1111
7.625	20	3.5	11.625
8.16667	20.1667	6.25	12
7.77778	20.1667	6	11.6111
7.55556	21.2222	4.66667	10.3333
8.83333	19.6667	3	13.1667
7.33333	21.9167	3.5	9.41667
8.75	20.3333	3	12.4167
7.81481	19.8704	3	11.9444
8.1875	17.9167	3.875	14.2708
10.3333	19.5833	4	14.75
9.80556	20.3333	4.83333	13.4722
8.01515	20.6667	4	11.3485
7.51389	20.5972	7.08333	10.9167
7.11111	19.2778	4	11.8333
9	20.25	3	12.75
7.97222	20.0833	3.33333	11.8889
8.91111	19.8	3.06667	13.1111
8	19.6111	3	12.3889
7	20.6111	5.66667	10.3889
8.91667	22.125	4.75	10.7917
8.55556	25.6667	7	6.88889
6.88889	19.2222	3	11.6667
12.3333	21.6111	3.66667	14.7222
8.14815	21.037	4.22222	11.1111
7.61111	21.2778	5.33333	10.3333
7.88889	21.2222	4.66667	10.6667
7.33333	18.75	3.16667	12.5833
7	20.8333	5	10.1667
8.90741	19.4815	3.11111	13.4259
9.22222	21.6111	5.66667	11.6111
8.91667	19.6389	4.66667	13.2778
8.2037	21.2593	3.77778	10.9444
8.45455	19.7576	4.09091	12.697
7.42593	19.5926	4.88889	11.8333
8	20.5	3	11.5
10.2222	20.2222	2.66667	14
7.12963	19.2963	4	11.8333
6.88095	20.9048	3	9.97619
8.11111	20	4.66667	12.1111
8.05556	20.6667	4	11.3889
8.83333	16.5	4	16.3333
8.86667	20.3	4.2	12.5667
6.75	19.9444	4	10.8056
9.05556	20	4	13.0556
7.66667	21.1667	4.33333	10.5
8.86111	19.7222	3	13.1389
6.55556	20.2222	4.33333	10.3333
8.22222	21.1667	3	11.0556
7.66667	19.7222	3.16667	11.9444
7.63889	19.9444	3.5	11.6944
8.16667	20.9444	6.33333	11.2222
8.58333	20.6389	4.5	11.9444
7.45833	20	3	11.4583
8.16667	20.2778	3	11.8889
7	19.5	5	11.5
9.44444	21	6	12.4444
10	19.5	2.5	14.5
8.61111	21	3.66667	11.6111
7.80556	20.7778	4.33333	11.0278
7.5	20	4	11.5
7.5	20.2778	3.66667	11.2222
8.07407	21.3148	6	10.7593
9	16.3889	3	16.6111
8	20.25	4.5	11.75
7.83333	19.9444	3	11.8889
8.58333	19.5139	3.41667	13.0694
7.70833	20.125	3	11.5833
7.38889	19.3333	3.33333	12.0556
8.27778	20.3333	3.55556	11.9444
7.59259	20.7593	3.11111	10.8333
7.61111	20.5833	3.66667	11.0278
8.11111	20	3.66667	12.1111
8.16667	20.5	4	11.6667
7.86667	19.6	3	12.2667
9.25	20.0278	3.5	13.2222
8.5	20.8333	5	11.6667
7.5	19.8333	5	11.6667
7.27778	21.4444	3.44444	9.83333
7.6	18.5778	3	13.0222
8.55556	20	3.33333	12.5556
8	23.75	6.5	8.25
8.05556	21.7778	3.66667	10.2778
7.08333	21.1667	5.75	9.91667
7.57407	19.5741	3.77778	12
7.5	21.1111	3.66667	10.3889
7.35714	21.3095	7.85714	10.0476
7.52778	22.4722	4.33333	9.05556
7.53704	21.0741	4.44444	10.463
8.05556	19.5	3	12.5556
7.44444	19.2407	4.55556	12.2037
8.5	21.6905	4.42857	10.8095
7	19.5	3	11.5
7.92593	20.2778	3.44444	11.6481
9.25	17.75	2.5	15.5
7.7619	20.7857	3.57143	10.9762
5.94444	19.6111	3	10.3333
8.11111	20.3519	3.33333	11.7593
7.83333	19.3333	3	12.5
8.07143	18.0952	5.57143	13.9762
10.375	21.1875	5	13.1875
8.14815	19.8333	3.44444	12.3148
7.88889	19.8889	3	12
8.05556	19.7407	4.44444	12.3148
8.16667	21.8889	4	10.2778
8.77778	19.7778	3.66667	13
9.33333	20.3333	3	13
7.44444	19.0556	3	12.3889
8.24242	22.5152	6	9.72727
10.4697	20.5909	3.27273	13.8788
7.38889	20.1667	4.33333	11.2222
8.63889	20.0556	3.83333	12.5833
7.16667	20	3.66667	11.1667
7.77778	19.6667	3.66667	12.1111
10.3333	19.5556	3	14.7778
9.25	20.3056	3.66667	12.9444
8	19.5	3.5	12.5
9.38889	20.9444	3.33333	12.4444
9.83333	19.8889	3	13.9444
7.11111	19.7778	2.33333	11.3333
7.33333	22.9167	2.75	8.41667
7.5	20.3333	4	11.1667
8.95238	21.0238	4.85714	11.9286
8.41667	21.5833	5	10.8333
9.0625	21.8125	4.625	11.25
7.61111	19.6852	3.11111	11.9259
8.83333	20.9444	3	11.8889
7.94444	20.1667	4	11.7778
6.61111	20.3889	3	10.2222
7.61111	19.6111	4.33333	12
7.38889	19.6667	3.66667	11.7222
8.58333	21.1528	4.08333	11.4306
7.27778	20.7778	5	10.5
7.05556	20.1667	4.33333	10.8889
8.42593	19.9074	3.55556	12.5185
8.35714	20.6667	3.85714	11.6905
10.1667	20.6429	4.28571	13.5238
7.16667	20.1667	3	11
9.11111	20.5556	3.33333	12.5556
10.3519	21.7222	3.44444	12.6296
6.91667	21	6.5	9.91667
7.33333	19.0833	3	12.25
8.5	23	4	9.5
7.83333	19.2222	3	12.6111
8.45833	19.7083	3.375	12.75
9.7037	21.537	5.22222	12.1667
6.61111	19.9074	5	10.7037
7.62963	19.9074	4.55556	11.7222
7.63889	19.5556	4.66667	12.0833
8.52778	19.8472	4	12.6806
7.72222	20	4.33333	11.7222
8.16667	20.0926	2.77778	12.0741
10.1111	22.2778	4.33333	11.8333
7.72222	19.2593	3.44444	12.463
7.5	20.6111	4.66667	10.8889
6.64815	20.0185	3.11111	10.6296
8.08333	19.8333	4.25	12.25
9	19.3333	3.5	13.6667
8.83333	20.3333	5.33333	12.5
7.33333	19.5	3.33333	11.8333
8.83333	20.2	5	12.6333
9.27778	19.1389	2.66667	14.1389
10.2778	21.3333	3.5	12.9444
8.38889	19.8704	4.33333	12.5185
9.94444	20.7963	4.88889	13.1481
8.55556	23.5	4	9.05556
7.72222	19.3889	3.33333	12.3333
7.38889	20.4722	4.33333	10.9167
7.61111	20.0278	4.16667	11.5833
6.25	19.75	4.5	10.5
11.8333	22.4583	8.25	13.375
8.60417	20.7708	4.125	11.8333
7.66667	22.3333	7	9.33333
9.75	21.5	5	12.25
8.38889	20.6667	3	11.7222
7.5	23.6	4	7.9
9.68519	20.4074	3.44444	13.2778
8.6	21.5	6.6	11.1
7.20833	20.0417	3.125	11.1667
7.75	19.5833	3	12.1667
6.66667	20.7222	3	9.94444
7.33333	21.25	4	10.0833
6.07407	20.2222	4	9.85185
7.2037	20.5556	3.66667	10.6481
9	20.0833	2.5	12.9167
8.27778	20.2222	4	12.0556
10.1667	22.5	3.5	11.6667
8.05556	19.8889	3.33333	12.1667
8.16667	19.0556	3.33333	13.1111
7.38889	18.5	2.66667	12.8889
7.61111	20.4167	3.83333	11.1944
8.16667	20.6667	3	11.5
8.13889	19.5694	4.58333	12.5694
7.33333	19.75	3.5	11.5833
8.03704	19.7593	4.33333	12.2778
11.3333	20.7222	3.33333	14.6111
8.72222	20.6944	3.33333	12.0278
8.07407	19.7593	3	12.3148
8.95833	20.4375	3.25	12.5208
9.55556	21.8889	3.66667	11.6667
8.72222	20.463	4.22222	12.2593
9.11111	20.4444	5.16667	12.6667
8	17.8333	3.33333	14.1667
9.94444	21	3	12.9444
8.25	19.5833	2.5	12.6667
7	19.25	2.5	11.75
6.70833	19.75	4	10.9583
8.77778	19.5556	3	13.2222
8.41667	20.8333	4	11.5833
9.40741	20.037	4.55556	13.3704
7.46296	20.2963	4.44444	11.1667
7.66667	20.1667	3.875	11.5
7.72222	20.6667	4.33333	11.0556
10.3333	21.6667	4	12.6667
7.93333	20.8667	3.6	11.0667
7.7037	20.7222	4.55556	10.9815
8.44444	19.4815	3.22222	12.963
8.06667	20.6	5	11.4667
7.2963	19.9444	4.33333	11.3519
8.43056	19.6806	3.75	12.75
7.66667	19.4583	3.5	12.2083
8.42593	19.7778	3.77778	12.6481
8.58333	18.3611	2.5	14.2222
15	26.25	6.5	12.75
6.83333	19.5	3.66667	11.3333
7.59722	21.0694	4	10.5278
8.11905	20.5952	4.42857	11.5238
8.25	19.0833	3.83333	13.1667
7.22222	19.0741	3.33333	12.1481
8.64815	21.8333	5.55556	10.8148
6.66667	20.5185	5.33333	10.1481
9.47917	23.1458	3.625	10.3333
7.94444	19.3889	2	12.5556
7.33333	21	3	10.3333
6.68519	19.2963	3.33333	11.3889
12.3889	20.3889	4.33333	16
12.3333	21.2778	3.33333	15.0556
7.83333	19.6429	4.57143	12.1905
9	20.2222	4	12.7778
7.74074	20.037	2.88889	11.7037
6.88889	19.3333	5.66667	11.5556
8.59259	21.9444	4.55556	10.6481
9.74074	19.9259	4	13.8148
7	21.3333	4	9.66667
8.27778	20.5	3.66667	11.7778
7.80556	19.6667	3.16667	12.1389
8	20.2222	3.5	11.7778
10	23	3	11
9.36667	20.2	2.8	13.1667
8.26667	19.7	4.8	12.5667
7.55556	20.2222	3.77778	11.3333
7.33333	20.1667	2.66667	11.1667
8.4	21	3.6	11.4
7.83333	19.9167	3	11.9167
9	21.8889	6.66667	11.1111
9.58333	22.8333	2.5	10.75
7.94444	20.7222	4.33333	11.2222
8.03333	21.7333	3.4	10.3
7.42424	19.6364	3.36364	11.7879
7.5	20.5	3	11
7.94444	20.7037	3.33333	11.2407
7.16667	19.7222	3	11.4444
9.91667	21.1667	4.83333	12.75
9.11111	21.3333	3.33333	11.7778
10.5556	22.3333	5.16667	12.2222
6.38889	19.6111	6	10.7778
8.29167	21.375	3.25	10.9167
7.38889	19.7407	4.11111	11.6481
9.48148	21.537	5.66667	11.9444
8.44444	21.0556	4.33333	11.3889
10.0556	19.8148	3.11111	14.2407
8.77778	21.7593	4.66667	11.0185
9.55556	20.5	5	13.0556
10.9167	21.6667	2	13.25
6.36111	18.5833	3.91667	11.7778
9	21.4167	4	11.5833
7.47917	20.4792	3.25	11
10.0185	22.5926	6.11111	11.4259
8.33333	19.8333	5.66667	12.5
8.03704	19.7222	3.55556	12.3148
9.87037	21.7593	3.44444	12.1111
7.33333	19.7963	3.11111	11.537
7.93333	20.5333	3.86667	11.4
8.04167	21.9583	3.5	10.0833
9.07407	21.6667	4.77778	11.4074
8.46296	22.7407	3.11111	9.72222
8.37037	22.0185	5.22222	10.3519
8.6	20.0333	3.8	12.5667
10	20.3333	2.66667	13.6667
7.66667	20.25	3	11.4167
7.91667	21.1944	4	10.7222
10.4167	20.1667	2	14.25
7.66667	21	4	10.6667
8.91667	19.2778	3.5	13.6389
7.05556	21.2778	3.66667	9.77778
7.33333	19.4444	3.66667	11.8889
10.6667	22.3333	4	12.3333
8.5	19.7222	3.66667	12.7778
8.85	21.0667	4.8	11.7833
7.5	20.5	5	11
7.61111	24.9444	11.6667	6.66667
8.52778	20.7361	3	11.7917
8.66667	20.6667	4.66667	12
8.875	21.0417	3.75	11.8333
7.63889	20.0278	3.33333	11.6111
8.8	20.3	4.8	12.5
8.77083	20.7083	5.375	12.0625
11	21.4444	2.66667	13.5556
8.70833	19.4375	3.125	13.2708
8.33333	21.963	6.55556	10.3704
7.33333	19.5833	4	11.75
6.5	20.3333	3	10.1667
7.6	19.5778	5.2	12.0222
9.66667	19.8333	4	13.8333
7.11111	20.0556	4.33333	11.0556
8.23611	21.5	3.08333	10.7361
7.87037	20.2593	5.11111	11.6111
6.98148	19.537	3.66667	11.4444
9.61111	20.3889	3.66667	13.2222
7.75	20	4.75	11.75
8.27778	18	3.66667	14.2778
8.19444	19.8333	3.16667	12.3611
7.47222	22.1944	3.5	9.27778
7.25	20.5	4.66667	10.75
8.35185	20.4259	6	11.9259
7.96667	20.8333	4.8	11.1333
7.77778	20.9259	4.22222	10.8519
8.52778	20.0278	2.5	12.5
7.05556	19.3704	4.66667	11.6852
8.91667	19.9167	3	13
8.16667	20.6444	3.13333	11.5222
6.54167	19.625	6	10.9167
8.16667	20.3333	7	11.8333
8	19.9667	3.4	12.0333
6.83333	21	3	9.83333
8.44444	21.1667	3.33333	11.2778
7.68889	19.5667	5.86667	12.1222
7.58333	21.25	3.75	10.3333
8.77778	20.5	4	12.2778
7.16667	21.7778	4	9.38889
10.8958	20.9167	3.75	13.9792
9.57407	21.1111	5.22222	12.463
7.91667	20.1667	3.75	11.75
7.88889	20.3333	4	11.5556
8.66667	15.8333	2.33333	16.8333
8.11111	20.9444	2.66667	11.1667
7.05556	20.3333	4.5	10.7222
8.5	19.6111	3	12.8889
8.38889	22.2222	6.33333	10.1667
8.42593	20.1667	5.88889	12.2593
7.72222	20.0556	2.33333	11.6667
7.58333	20.25	4.25	11.3333
7.86111	20.0833	3.16667	11.7778
8.41667	20.5	4	11.9167
8.5	22.0556	4	10.4444
6	19	4	11
8.03704	21.0741	4.77778	10.963
7.66667	22.1667	3.33333	9.5
7.44444	19.6667	4	11.7778
7.72222	19.8889	4.33333	11.8333
8.5	21.7778	3.66667	10.7222
7.62963	21.1667	5.55556	10.463
7.16667	18.6111	3	12.5556
7.16667	20.5926	4.33333	10.5741
8.16667	21.5833	8.5	10.5833
13.125	25.6042	4.5	11.5208
8.93333	20.5333	3.4	12.4
7.27778	20.3889	3.66667	10.8889
6.94444	19	2	11.9444
11.5	21	4	14.5
8.55556	20.5	3.55556	12.0556
9.66667	20.0476	3.42857	13.619
7.75	20.8056	4.33333	10.9444
7.04167	19.3333	4.5	11.7083
8	20	6	12
7.75	20.0694	3.75	11.6806
6.83333	20.2778	2.33333	10.5556
10.5	20.6111	3.33333	13.8889
10	20.6667	2.5	13.3333
7.48611	19.8889	4.25	11.5972
7.85185	21.0926	4.55556	10.7593
6.55556	18.1667	3.16667	12.3889
8.37037	21.0926	4	11.2778
6.70833	20.375	3.25	10.3333
9.16667	20.5	3.33333	12.6667
9	20.5	3	12.5
8.2037	20.2407	5.11111	11.963
8.44444	21.7778	3	10.6667
7	19.2222	3	11.7778
8.91667	20	3	12.9167
7.83333	19.3333	4.33333	12.5
7.83333	19.0278	4.83333	12.8056
6.85714	20	7	10.8571
6.91667	18.9722	3.66667	11.9444
8.16667	19.3889	3	12.7778
7.83333	20	4	11.8333
5.72222	20	3.33333	9.72222
8.55556	19.8611	3	12.6944
8.77778	21.5556	4	11.2222
7.16667	20.25	3	10.9167
7.5	20.625	3.5	10.875
8.61111	21.3333	4	11.2778
7.96296	21.6111	4.66667	10.3519
7.25	19.9167	3	11.3333
7.05556	20.5	5.66667	10.5556
8.83333	21.3333	4	11.5
8.33333	21	3	11.3333
6.91667	19.7708	3.875	11.1458
7.41667	20.6944	3.83333	10.7222
8.41667	20.1806	3.08333	12.2361
7.94444	20.963	4.66667	10.9815
8.66667	21.2727	3.18182	11.3939
6.88889	19.7778	4.33333	11.1111
9.8125	20.5417	3.875	13.2708
6.35185	20	3	10.3519
8.66667	20	3.66667	12.6667
7.95	20.7333	3.3	11.2167
9.2963	19.8333	3	13.463
6.83333	20.375	3	10.4583
9.16667	19.8889	3.66667	13.2778
7.375	20.375	5.5	11
11.3958	22.7292	2.875	12.6667
7.79167	20.375	3.25	11.4167
7.61111	20.2778	3.44444	11.3333
10.2222	19.8889	2.66667	14.3333
7.83333	19.5	2.66667	12.3333
7.33333	18.6667	5	12.6667
8.22222	19.2037	4.44444	13.0185
8.33333	17.8333	2.66667	14.5
7.97917	19.875	3	12.1042
8.09259	19.5556	3.44444	12.537
6.72222	19.6944	3.83333	11.0278
8.16667	18.7222	3	13.4444
7.66667	20.5	3.2	11.1667
8.8	20.0556	4.66667	12.7444
9.61111	17.6111	2.66667	16
8.5	19.6667	4	12.8333
8.14286	19.8333	3.85714	12.3095
7.83333	19.8333	3.5	12
8	20.0833	3.5	11.9167
7.13889	20.1389	4.33333	11
8.5	20.8	5	11.7
8.05556	22.0833	5	9.97222
9.41667	21.5833	2.5	11.8333
10.625	21	4	13.625
7.36667	20	4.6	11.3667
8.66667	20.5833	3	12.0833
7	20.5	3	10.5
8.61111	21.375	3.91667	11.2361
7.68056	20.5833	4.16667	11.0972
8	19.1667	5.66667	12.8333
8.95833	20.4167	5.25	12.5417
7.5	19.6111	3.5	11.8889
9.8	20.4	3	13.4
7.22222	19.5556	4.66667	11.6667
8.40476	20.8571	3.28571	11.5476
8.09259	19.6296	3.44444	12.463
7.63889	19.8611	4.16667	11.7778
5.86111	22.8611	3.5	7
7.58333	20.0833	4	11.5
7.55556	20.5	4	11.0556
8.16667	20.5	5	11.6667
7.40476	20.3571	3.28571	11.0476
6.55556	21.9815	7.22222	8.57407
7.76667	19.6667	3.4	12.1
7.94444	19.7963	3.88889	12.1481
9.33333	19.8333	4	13.5
8.44444	21.5	4.66667	10.9444
7	20.1667	3	10.8333
8.58333	18.8056	4.33333	13.7778
8	19.6667	3.33333	12.3333
7.75	20	3.5	11.75
6.5	20.3333	3	10.1667
7.94444	19.5	3.66667	12.4444
7.88889	20.7037	3.22222	11.1852
7.74074	19.7963	3.44444	11.9444
7.31944	19.6528	3.5	11.6667
8.16667	21.3889	4.66667	10.7778
5.88889	20.1667	3	9.72222
8.33333	19.6667	3	12.6667
6.83333	19.5833	3	11.25
11.7407	21	4.44444	14.7407
8.04167	20.2917	3.25	11.75
9.66667	20.8333	3	12.8333
8.44444	19.8889	2.66667	12.5556
7.98148	19.8889	3.22222	12.0926
8.44444	17.0556	2.66667	15.3889
8.05556	20	2.77778	12.0556
7.2963	19.1482	3.88889	12.1481
6.11111	21.037	4.88889	9.07407
7.41667	20	3.5	11.4167
8.64444	18.9778	3.8	13.6667
6.375	19.2917	4	11.0833
8.77778	20.6944	3.16667	12.0833
7.85185	20.1852	3.44444	11.6667
8.16667	19.7037	3.88889	12.463
8.375	19.8333	3.25	12.5417
7.66667	19.2778	4.33333	12.3889
8.72222	19.8333	4	12.8889
9.16667	19.9583	3.58333	13.2083
8.83333	20.2222	3.66667	12.6111
13.25	21.8333	2.33333	15.4167
7.41667	19.75	3	11.6667
9.55556	21.5	4.66667	12.0556
6.61111	19.8333	3.66667	10.7778
8.05556	19.5	3.33333	12.5556
7	19.5	4	11.5
8.33333	20	3.77778	12.3333
10.3333	21.3333	5	13
7.5	20.5556	4.33333	10.9444
6.33333	19.6667	4.66667	10.6667
7.5	21	3.66667	10.5
9.72222	20.6667	6	13.0556
9.66667	19.25	3	14.4167
7.75	20.3333	3.75	11.4167
9	23.2778	4.33333	9.72222
9.5	22.7222	4.33333	10.7778
8.02778	19.7222	4.16667	12.3056
7.33333	19.7222	3.22222	11.6111
6.75	19.75	3	11
10.7778	21.8333	5	12.9444
9.73809	20.8809	3.85714	12.8571
7.44444	19.8889	3.33333	11.5556
7.72222	18.1296	3.33333	13.5926
8.05556	23.5556	5.44444	8.5
8.26667	20.8	3.8	11.4667
8.61111	19.7778	3	12.8333
8.05556	19.8333	4	12.2222
8.58333	20.6111	4.83333	11.9722
7.61111	20.0556	3	11.5556
7.38889	20.3889	5.33333	11
9.16667	19.75	5.5	13.4167
7.94444	19.7222	4	12.2222
6.37037	18.5	3	11.8704
9.2037	21.1852	4.88889	12.0185
8	21.1667	4.66667	10.8333
7	25.8889	3.33333	5.11111
7.90909	21.5454	6.27273	10.3636
8.81944	20.875	4.41667	11.9444
8	21.6111	2.66667	10.3889
7.16667	21.5556	3	9.61111
7	20.2778	3.44444	10.7222
7.91667	19.9	5	12.0167
6.7037	20.3333	3.44444	10.3704
8.18519	20.2407	4.22222	11.9444
7.27778	19.9444	4.33333	11.3333
8.36667	20.2667	4.2	12.1
9.46296	21.8148	3.44444	11.6481
8.44444	20.1852	4.44444	12.2593
9.875	20.0417	3.25	13.8333
10.8889	22.8333	3	12.0556
7.44444	19.7778	3.33333	11.6667
8.52778	20.2083	4.41667	12.3194
8.44444	22.1389	4.66667	10.3056
8.66667	20.6667	4	12
9.75	21.25	3.5	12.5
12.537	21.0556	5	15.4815
8	19.8333	3.33333	12.1667
9.07407	19.4815	4.33333	13.5926
9	20.4	4	12.6
8.66667	20.75	5	11.9167
10.8889	19.8333	5.33333	15.0556
7.44444	20.1667	3.88889	11.2778
10.5	19.6111	3.66667	14.8889
8	20.5	4.66667	11.5
7.05556	18.8889	4.66667	12.1667
7.86667	20.0333	3	11.8333
7.55556	23.5556	2.5	8
7.88889	19.6667	4.33333	12.2222
6.72222	18.2778	3.66667	12.4444
8	20	4	12
8.77778	19.6667	3.33333	13.1111
7.83333	21.1667	3.33333	10.6667
6.66667	20.0833	3	10.5833
9.13333	22.2667	4.8	10.8667
7.63889	20.9167	4.5	10.7222
7.14583	19.625	3.125	11.5208
8.58333	21.2222	3.5	11.3611
7.52778	19.8889	4	11.6389
7.22222	20.2778	3.66667	10.9444
8.08333	21.5417	5.75	10.5417
8.83333	19.8333	2.83333	13
9.88889	21	3.33333	12.8889
8.08333	20.75	3.75	11.3333
7.66667	19	3.33333	12.6667
8.83333	20.3333	3.5	12.5
7.33333	22	4.66667	9.33333
8.01852	20.3704	4.11111	11.6481
7.55556	20.0556	4.33333	11.5
9	19.6852	3.77778	13.3148
7.27778	19.3889	3	11.8889
9.33333	21.1667	3	12.1667
9.5	20.3333	3.66667	13.1667
7.27778	19.7222	4	11.5556
8	20.5	3	11.5
8	20.2222	4.33333	11.7778
8.83333	20.6667	5.33333	12.1667
7.44444	20.1482	3.55556	11.2963
8.53333	20.7	2.6	11.8333
8.83333	20.6111	4	12.2222
12.0556	21.8889	3.33333	14.1667
6.83333	20.8889	3.33333	9.94444
8.33333	19.2222	3	13.1111
8.72222	19.5	10	13.2222
6.5	17.7778	3	12.7222
10.3889	21.8889	4.66667	12.5
7.16667	21.7593	5.44444	9.40741
7.61667	19.7333	5.1	11.8833
7.75	22.1667	4	9.58333
7.91667	19.6944	3.83333	12.2222
7.6875	20	3.375	11.6875
6.83333	21.7222	3.88889	9.11111
9.44444	20	3.33333	13.4444
7.26667	20.9667	3.8	10.3
8.87037	20.0926	4.11111	12.7778
8.44444	20.9074	3.77778	11.537
7.81482	21.3518	5.22222	10.463
9.16667	21.0556	3.83333	12.1111
7.66667	20.2222	3	11.4444
8.5	20.7222	3.66667	11.7778
7.94444	19.8889	3.33333	12.0556
8.66667	20.8	5	11.8667
8.22917	20.125	3.5	12.1042
7.8125	19.6458	3.25	12.1667
8.8	19.1222	3.8	13.6778
9.4	20.7	3	12.7
7.22222	21	4.33333	10.2222
9.27778	20.1667	4.33333	13.1111
8.81481	20.4815	4.88889	12.3333
7.92593	20.8518	5.22222	11.0741
9.83333	20.6667	5.33333	13.1667
7	21	4	10
9.11111	21.2222	2.83333	11.8889
7.52083	19.6458	3	11.875
8.02778	20.8611	4.33333	11.1667
7.16667	19.2222	3.33333	11.9444
5.83333	19.8333	3	10
7.66667	20.5833	4.16667	11.0833
8.77778	20.1296	3.33333	12.6481
10.1667	20.3518	3.11111	13.8148
7.31482	20.3333	3.11111	10.9815
8.27778	20	5	12.2778
6.77778	19.8333	5.33333	10.9444
7.83333	19.8056	4.66667	12.0278
6.83333	19.8333	3.33333	11
9.11111	20	3.33333	13.1111
8.33333	21.75	5	10.5833
6.55556	20.0556	4	10.5
7.37037	19.1111	3.77778	12.2593
8.88889	19.7037	4.55556	13.1852
8.83333	21.1667	3.66667	11.6667
7.94444	20.8889	4.16667	11.0556
5.5	21.5	4	8
7.08333	19.75	4	11.3333
7.70833	18.7083	3.5	13
7.33333	20.3333	3.33333	11
9.5	20.4167	3.16667	13.0833
8	21.3095	4.85714	10.6905
7.61111	20.7778	3.33333	10.8333
7.5	19.3333	3	12.1667
7.1	19.4	4	11.7
7.66667	20.0556	3	11.6111
8.23809	20.2143	4.14286	12.0238
8.37037	21.2407	5.66667	11.1296
7.38889	19.7222	4.33333	11.6667
6.55556	20	3.66667	10.5556
9.8	21.2333	3.6	12.5667
7.52778	20.7361	4.33333	10.7917
10.1667	24.1667	4	10
7.92593	21.4815	7.88889	10.4444
7.77778	21.0556	3.66667	10.7222
8.66667	20.1667	3.33333	12.5
7.97619	18.9524	3	13.0238
7.27778	21.5694	5.25	9.70833
7.47222	18.5833	3.5	12.8889
9	21.3333	3	11.6667
8.25	17.875	2.5	14.375
8.22222	20	3.66667	12.2222
8.05556	19.9722	3.5	12.0833
7.70833	20.1875	5.125	11.5208
9.66667	22.5	3	11.1667
8.27778	20.8333	3.66667	11.4444
10.1111	19.7778	3.66667	14.3333
9.96296	20.6296	4	13.3333
8.55556	21.1667	3.33333	11.3889
9.16667	20.9167	3.5	12.25
8.16667	21.1667	4.44444	11
7.66667	20.0556	3	11.6111
7.08333	20.0833	3	11
9.66667	21	3.88889	12.6667
8.16667	20.5	3	11.6667
8.44444	19.6667	3.66667	12.7778
7.96296	20.0185	4.55556	11.9444
12.8889	20.9722	4.16667	15.9167
9.04167	20.1458	3	12.8958
9.83333	18.7222	3	15.1111
8	20.3333	5.66667	11.6667
9.11111	20.5	3.44444	12.6111
7.27778	20	3.66667	11.2778
8	20	3	12
7.54762	20.3809	4	11.1667
9.36111	20.3333	3.66667	13.0278
7.35185	19.2778	3.88889	12.0741
8.38889	18.3333	3	14.0556
9.16667	19.5556	3.33333	13.6111
8.27778	20.5741	3.77778	11.7037
7.875	20.4792	4.5	11.3958
7.88889	19.4722	3.83333	12.4167
7.86111	19.875	3.58333	11.9861
8	20.1111	2.66667	11.8889
7.5	19.5833	3.5	11.9167
6.66667	20.3333	3.33333	10.3333
7.61111	19.6111	4.66667	12
6.55556	20.3611	8.5	10.1944
9.87037	21.1296	3.88889	12.7407
6.88889	20.6667	7	10.2222
9.5	21.5556	4.66667	11.9444
7.72222	20.2222	3.33333	11.5
8.05556	21.2778	5.33333	10.7778
7.96296	19.8333	3.77778	12.1296
8.16667	19.4444	3	12.7222
7.29167	20.2083	3.5	11.0833
9.0625	22.7083	4.125	10.3542
8.96296	20.7963	4.11111	12.1667
7.44444	22.1667	4.33333	9.27778
10.6667	22.1667	4.66667	12.5
8.35714	20.4048	3	11.9524
9.22222	22.6111	6	10.6111
9.66667	20.25	3.33333	13.4167
7.44444	20.3518	3.77778	11.0926
9	19.8333	3	13.1667
8.80556	19.4167	4.16667	13.3889
7.3125	19.8958	3.5	11.4167
7	18.6111	3.58333	12.3889
9.86667	19.5333	2.8	14.3333
8.82222	19.2	3.06667	13.6222
7.44444	19.5	3.66667	11.9444
8.27778	21.5556	4	10.7222
10.5556	21.9444	3	12.6111
6.45238	21.0952	3.57143	9.35714
8	19.0556	4	12.9444
8.33333	20.6667	4	11.6667
7.38889	19.25	3.16667	12.1389
9.75	17.3333	4.5	16.4167
7.42593	20.4444	4.22222	10.9815
7.61111	19.5556	4.22222	12.0556
6.83333	20.0556	5	10.7778
6.68518	21.3889	3.88889	9.2963
7.66667	20.3889	6.66667	11.2778
8.25	18	3.5	14.25
7.94444	22.2222	4.33333	9.72222
9.33333	19.1667	4.33333	14.1667
7.97619	19.4286	3.28571	12.5476
7.01852	20.6296	3.55556	10.3889
8.66667	19.6482	3.88889	13.0185
7.5	17.6667	2.66667	13.8333
6.93056	20.0833	3.58333	10.8472
9.77778	21	4.33333	12.7778
8.72222	20.2778	3	12.4444
8.5	19.6	3.4	12.9
7.61111	19.5	5.33333	12.1111
7.85185	19.2778	3.33333	12.5741
10.5	21.4444	4	13.0556
7.83333	20.7	4.2	11.1333
7.66667	21.037	4.88889	10.6296
8.87037	19.8148	3	13.0556
9.72222	19.6667	3.33333	14.0556
8.02381	20.6429	4.14286	11.381
7.16667	20	4	11.1667
9.11111	19.75	3.5	13.3611
7	20	3.66667	11
8.27778	19.2963	3.44444	12.9815
7.83333	19.8333	3.33333	12
8	19.8333	4	12.1667
7.64815	18.9444	1	12.7037
8.22222	20.8333	4.44444	11.3889
8.02083	23.1875	3.25	8.83333
8.47222	20.5833	2.83333	11.8889
8.83333	20.1667	4.5	12.6667
7.85185	20.0185	3.44444	11.8333
7.5	19	4	12.5
6.7963	19.9444	3.22222	10.8519
7.19444	20.1944	3.5	11
8.05556	19.3333	3.66667	12.7222
8.41667	21.2917	5	11.125
9.44444	20.1667	4	13.2778
9.22222	21.8148	5.44444	11.4074
7.16667	18.5	4.33333	12.6667
8.18519	20.8148	5	11.3704
7.5625	20.75	4.625	10.8125
8	20.25	4.5	11.75
8.33333	19.6944	3.16667	12.6389
8.27778	20.6667	4.33333	11.6111
8.41667	20.8611	3.83333	11.5556
8.75	20.5	3.5	12.25
7.92593	20.537	3.44444	11.3889
6.52778	19.7778	3.83333	10.75
8.125	18.375	2.875	13.75
9.16667	21.6667	3.33333	11.5
7.83333	19.7778	4.33333	12.0556
7	22	3.33333	9
8.4	19.2667	2.4	13.1333
8.11111	19.5556	3.5	12.5556
11.4444	20.0556	2.66667	15.3889
8.75	20.25	3.83333	12.5
7.27778	19.5556	4.11111	11.7222
8.66667	20.7222	3.66667	11.9444
7.64815	20.8518	3.33333	10.7963
8.16667	20.1852	4.55556	11.9815
7.77083	20.5	3.125	11.2708
8.33333	20.9762	5.42857	11.3571
7.22222	18.5	3.66667	12.7222
8.16667	20.3889	4.77778	11.7778
8.5	20	4.5	12.5
8.75	19.7778	3.66667	12.9722
7.11111	19.5	3.33333	11.6111
7.5	20.1667	3.66667	11.3333
8.33333	20.5556	4	11.7778
8.5	19.8889	4	12.6111
8.83333	21.2037	3.22222	11.6296
9.16667	20.4167	4	12.75
7.88889	20.6389	3.33333	11.25
8.05556	18.5556	3	13.5
9.66667	22.5	4.66667	11.1667
7	20.463	5.44444	10.537
9.83333	20.5	4.66667	13.3333
8.2	20.1333	4.6	12.0667
8.5	21.0556	3	11.4444
6.85185	21.2963	4.11111	9.55556
7.83333	19.2963	4.66667	12.537
8.5	20.963	2.88889	11.537
9.72222	19.8333	3.66667	13.8889
7.55556	20.8889	3	10.6667
9	19.9444	3.33333	13.0556
9.33333	21.5556	4.33333	11.7778
7.97222	19.9167	3	12.0556
8.5	21.1667	3.16667	11.3333
7.83333	21.3333	5.33333	10.5
6.96667	20.9667	3.2	10
7.11111	21.1111	3.33333	10
9.08333	20.5	3.5	12.5833
10	20	3.33333	14
7.08333	19.9583	5	11.125
8.35	19.7667	4.1	12.5833
8.51389	20.0417	4.66667	12.4722
9	20.7778	4.75	12.2222
7.66667	19.9333	3.6	11.7333
6	20.4444	3	9.55556
8.22222	20.0833	4.5	12.1389
7.55556	20.6667	4.66667	10.8889
7.09524	20.7143	3.42857	10.381
7.78571	20.6429	4	11.1429
7.44444	20.037	5	11.4074
7.09259	19.7778	4.55556	11.3148
8.31481	20.2963	3.77778	12.0185
7.66667	20	4.66667	11.6667
6.94444	20.7222	3.66667	10.2222
7.13636	21.9242	5.27273	9.21212
7.22222	17.6111	2.66667	13.6111
8.01852	20.4444	4.88889	11.5741
8.6	24.4	6.6	8.2
7.77778	19.1482	3.55556	12.6296
8.5	20	4.66667	12.5
8.22222	19.8333	3.16667	12.3889
7.18333	18.8667	4.2	12.3167
7.91667	20.4167	3.5	11.5
7.55556	20	4.66667	11.5556
9.27778	21.5278	4.83333	11.75
7.33333	19.4167	3	11.9167
7.54167	20.5417	3.25	11
7.41667	20.5	3.83333	10.9167
7.38095	19.9524	4.28571	11.4286
9.35417	19.6042	3.25	13.75
9.44444	21.4815	4.77778	11.963
7.7963	19.8889	3.66667	11.9074
8.75926	21.0926	3.55556	11.6667
6.66667	20.8333	4	9.83333
9.70833	19.625	3.75	14.0833
8.16667	17.2778	2.66667	14.8889
7.3	20.1	3.4	11.2
9.25	21	3	12.25
8.83333	19.8333	3.66667	13
10.1667	21.1667	3	13
9	21	4	12
9	24.6667	6.66667	8.33333
7.66667	19.963	3.22222	11.7037
6.94444	20.8889	3.33333	10.0556
8.18519	19.963	4.55556	12.2222
7.7	19.9333	3.2	11.7667
8.83333	20.9444	4.33333	11.8889
8.37037	21.3518	4.77778	11.0185
8.08333	21.125	4	10.9583
12.1389	19.8333	3	16.3056
7.33333	20	3	11.3333
8.42593	19.8333	4.22222	12.5926
8.83333	20.0972	3.5	12.7361
9.10417	21.5625	3.625	11.5417
9.59259	20.4259	2.55556	13.1667
9.6875	21.9375	2.75	11.75
9	20.9444	3.33333	12.0556
8.22222	20.6667	3.33333	11.5556
6.73333	20.1667	3.4	10.5667
7.61111	20.6667	6.33333	10.9444
9.16667	22.0833	6.5	11.0833
7.25	20.4583	4	10.7917
8.16667	21.4762	5.57143	10.6905
8.16667	17.1111	3	15.0556
8.31481	20.0556	4.44444	12.2593
7.51852	19.463	3.66667	12.0556
7.5	19.4815	3	12.0185
6.33333	20.3333	4.33333	10
6.61111	19.9444	4.66667	10.6667
11.2222	21.6667	4	13.5556
10.4444	21.4444	4	13
8	18.3889	3.66667	13.6111
7.33333	19.5417	4.5	11.7917
7.22222	19.3889	6	11.8333
8.44444	19.7222	3.83333	12.7222
7.33333	19.6667	3	11.6667
8.03704	20.0556	3.22222	11.9815
7.16667	21.2778	7.66667	9.88889
9.16667	20.7778	5.33333	12.3889
7.66667	18.0714	3	13.5952
8.45833	20.75	3	11.7083
8.36111	20.5556	5.16667	11.8056
7.81482	19.6852	3.77778	12.1296
8.58333	20.75	3.5	11.8333
7.5	20	2.66667	11.5
10.2222	15.3889	2.33333	18.8333
7.38889	18.9444	4	12.4444
7.41667	20.5	3.5	10.9167
8.02778	19.1944	3	12.8333
9.03704	19.6296	3	13.4074
7.25926	20	4	11.2593
7.27778	20	3	11.2778
8.31481	21.7778	4.11111	10.537
11.1042	20.4792	2.5	14.625
10.6667	18.7222	3	15.9444
9.27778	20.2778	3.66667	13
7.79167	20.2083	3.5	11.5833
8.02381	20.4286	3.57143	11.5952
8.08333	21.3333	3.5	10.75
7.83333	21.1667	4	10.6667
7.44444	20.0556	4	11.3889
7.94444	20	3	11.9444
7	20	4.33333	11
7.5	19.9667	3.6	11.5333
7.92593	21.2593	4	10.6667
7.08333	20.1389	3.33333	10.9444
7.41667	19.3611	4.16667	12.0556
7.83333	20.1667	4.16667	11.6667
8.90741	20.2778	3.66667	12.6296
11	21.5	2	13.5
6.52778	17.3333	3.16667	13.1944
6.33333	18.6667	3.33333	11.6667
7.5	20.7222	4.66667	10.7778
9.77778	21.6852	6.77778	12.0926
8.25	20.3333	3	11.9167
7.86667	19.4333	3	12.4333
6.88889	20.5556	3.16667	10.3333
7.94444	21.1667	4.33333	10.7778
9.2	19.0667	4.2	14.1333
9.16667	20.8611	4.5	12.3056
8.57407	20.2037	3.88889	12.3704
9.33333	19.3333	5.33333	14
9.52083	20.0625	4.625	13.4583
7.66667	20.7619	4.57143	10.9048
8.38889	20.1482	3.11111	12.2407
8.38889	21	3.33333	11.3889
6.4375	19.5833	4.375	10.8542
8.38889	20.9259	3.77778	11.463
7.41667	20.75	3.5	10.6667
8.75	20.4167	3	12.3333
7.375	19.625	3.25	11.75
8.92593	21.5556	4	11.3704
7.11111	20.0185	4.44444	11.0926
8.38889	20.5556	4.33333	11.8333
13.5	21.8889	3.66667	15.6111
8	19.4028	3.16667	12.5972
7.68518	20.0185	3	11.6667
7.48148	20.1111	4	11.3704
7.33333	19.6667	3.33333	11.6667
10.625	20.4792	2.375	14.1458
9.40741	21.0556	3.77778	12.3519
7.03704	18.5741	3.22222	12.463
9.66667	19.5	3.33333	14.1667
8.16667	20.2	4.8	11.9667
7.40741	18.963	3	12.4444
7.25	20	3	11.25
8.94444	19.7222	3.33333	13.2222
7.5	19.7778	5.33333	11.7222
8.36364	21.3788	5.72727	10.9848
6.88889	19.8333	3.33333	11.0556
6.55556	19.4722	3	11.0833
9.33333	19.6667	3.66667	13.6667
7.30556	21.6944	3.66667	9.61111
7.12963	19.5741	3.55556	11.5556
7.51852	19.8333	4.22222	11.6852
7.25	18.75	3.66667	12.5
8.64815	20.2778	3.88889	12.3704
7.88889	20.3333	5	11.5556
7.41667	21	3.5	10.4167
7.42593	20.0556	3.44444	11.3704
8.13333	22.1333	3.8	10
10.4444	20.1667	2.33333	14.2778
8.74074	19.7407	4.22222	13
6.51852	20.7222	5.33333	9.7963
8.33333	19.7407	3.44444	12.5926
8.27778	21.6111	4.66667	10.6667
8.07407	20.2593	3.55556	11.8148
7.33333	18.6667	3.66667	12.6667
9.91667	18.5278	3	15.3889
10.2778	20.9167	4.66667	13.3611
8.31944	19.9167	4.16667	12.4028
7.6875	20.5208	4.5	11.1667
6.21212	19.3636	4	10.8485
7.16667	20.963	3.44444	10.2037
11.8148	21.8889	4.66667	13.9259
7.66667	19.1667	4	12.5
7.94444	19.2593	3.77778	12.6852
8.5	18.0556	3.66667	14.4444
9.27778	19.8889	3.33333	13.3889
7.88889	19.2778	4	12.6111
9.27778	20.1667	3.44444	13.1111
7.5	19.5	3	12
8.57407	21.3518	4	11.2222
8.54762	21.9286	4.14286	10.619
10.6852	22.1296	4.44444	12.5556
7.66667	20.1111	3.33333	11.5556
8.61111	20.4444	4.66667	12.1667
10	20.1667	2.66667	13.8333
10.5278	21.5278	3	13
8.13889	19.6944	4.5	12.4444
8.18519	19.5556	3.22222	12.6296
8.41667	20.5	4	11.9167
8.44444	19.6852	3.55556	12.7593
8.22222	18	3	14.2222
7.25	20.3056	4	10.9444
6.55556	21.3889	4.44444	9.16667
6.94444	20.1111	3	10.8333
6.94444	19.8333	4	11.1111
8.5	20.3333	3.33333	12.1667
8.93333	19.1167	2.7	13.8167
9.37037	21.1667	3.33333	12.2037
8.46296	22.4444	5.11111	10.0185
8.05556	20.5	4.66667	11.5556
8.37037	20.3889	3.44444	11.9815
8.33333	21.1667	7.33333	11.1667
7.19444	21	4.66667	10.1944
7.03333	19.8	4.4	11.2333
8.83333	21.5333	5.4	11.3
8.25	21.5556	4	10.6944
8.62963	19.8148	3	12.8148
7.77778	19.5556	3	12.2222
8.16667	20.6875	4.125	11.4792
9	19.3889	4	13.6111
6.64815	19.7222	4.22222	10.9259
7.72917	21.4792	3.5	10.25
8.01852	23.463	3.11111	8.55556
7.94444	20.2222	3.33333	11.7222
7.77778	20.3889	3.66667	11.3889
7.55556	20.8704	4.88889	10.6852
11.6111	22.1111	3.33333	13.5
9.75	20.5833	3.25	13.1667
8.25556	20.1	4.26667	12.1556
7.51852	21.1296	5.66667	10.3889
8.36111	21.1667	4.5	11.1944
8	19.6111	4	12.3889
8.07143	20.7619	5.85714	11.3095
7.58333	19.8333	4.5	11.75
9.58333	20.8333	3.25	12.75
6.57407	20.2593	3.55556	10.3148
8.29167	20.7917	3	11.5
8.43333	19.7667	3.86667	12.6667
7.61111	20.3333	3.33333	11.2778
7.875	20	5.5	11.875
12.3333	23.1667	6.28571	13.1667
9.7	19.9333	4.2	13.7667
7	15.3333	2.66667	15.6667
6.55556	22.5	5.33333	8.05556
6.88889	19.6667	4.66667	11.2222
8.72222	17.6667	3.66667	15.0556
6.86667	20.7667	3.6	10.1
9	19.3333	4.66667	13.6667
10.0556	22	6.33333	12.0556
8.31481	21.3333	3.33333	10.9815
8.33333	21.5	3.33333	10.8333
6.16667	21.75	7	8.41667
7	20.3704	4.88889	10.6296
9	20.8333	6	12.1667
7.5	20.3333	3	11.1667
8.2	19.9	2	12.3
8.22222	21.1667	3	11.0556
7	19.1667	2.33333	11.8333
9.08333	20.3333	3.16667	12.75
7.27778	19.9444	3.66667	11.3333
7.77778	19.9861	5.16667	11.7917
8.33333	19.2222	4.66667	13.1111
7.66667	17.8889	4	13.7778
8.22222	20.3333	3	11.8889
8.88889	20.0556	3	12.8333
8.5	17.2222	3.33333	15.2778
8.52778	20.0556	3.66667	12.4722
7.25	21.0417	6.5	10.2083
8	19.7778	4.33333	12.2222
8.4375	20.2708	3.75	12.1667
8	20.6667	3.66667	11.3333
9	24	3	9
9.11111	20.8889	3.88889	12.2222
8.05556	19.7778	4.33333	12.2778
8	19.2222	4.66667	12.7778
10.4167	21.1389	2.66667	13.2778
8.61111	17.6667	3	14.9444
9.44444	21.2222	3.83333	12.2222
8.19444	20.8333	6.83333	11.3611
8.11111	21	3.33333	11.1111
9.25	20.75	3.5	12.5
8	19.7222	3.33333	12.2778
8.41667	20.3333	3	12.0833
6.5	20.5	3	10
7.83333	22.1667	3.66667	9.66667
9.44444	20.6944	3.66667	12.75
8.55556	19.8333	4.33333	12.7222
7.69444	21.5833	3.83333	10.1111
6.96667	21.4667	4.8	9.5
9.14815	20.8704	4.22222	12.2778
8	19.6875	3.75	12.3125
7.77778	20.3333	5	11.4444
8.27778	19.6944	3.5	12.5833
9.88889	19.8611	3.5	14.0278
7.44444	19.7222	3	11.7222
10.5	16.75	2	17.75
10.0556	20.6944	4.5	13.3611
9.04762	19.5952	4.42857	13.4524
10.3889	20.9444	4	13.4444
7.5	20.1111	3.66667	11.3889
9.38889	19.8333	2.55556	13.5556
10.6667	21.5	2.66667	13.1667
8.41667	21.0278	4.5	11.3889
8.63889	20.4722	3	12.1667
7.48148	20.2222	3.44444	11.2593
7.38889	20.3611	5	11.0278
9.16667	21	7.66667	12.1667
7.74074	20.1111	3.33333	11.6296
8.66667	19.3333	3	13.3333
8.77778	19.9444	3	12.8333
7.5	19.8333	2.33333	11.6667
7.88889	22.1482	5.33333	9.74074
7.77778	20.1111	3.66667	11.6667
7.66667	19.2407	3.22222	12.4259
9.44444	21.5556	3.66667	11.8889
8.07407	21.2778	3.88889	10.7963
9	19.5833	3	13.4167
6.98148	20.4444	5	10.537
8.40741	20.2963	3.66667	12.1111
9.38889	21.2222	4	12.1667
7.27778	21.3333	3	9.94444
8	20.2222	5	11.7778
8.77778	21.3333	3	11.4444
7.55556	16.5	3.66667	15.0556
7.44444	17.6667	5.33333	13.7778
7.77778	20.1667	3	11.6111
7.7037	21.1667	4.44444	10.537
7.44444	20.3333	4.66667	11.1111
8.35	20.8333	3.5	11.5167
7.58333	19.3611	3.66667	12.2222
9.60417	22.5417	3.25	11.0625
7.57778	19.3778	3.6	12.2
9.55556	19.3889	7.66667	14.1667
8.875	21.125	4	11.75
6.96296	19.7037	3.44444	11.2593
7.66667	20.5556	3.66667	11.1111
7	18.6667	3	12.3333
8.79167	21.1806	4.5	11.6111
7.75	21	3	10.75
8.90741	21.0556	4	11.8519
7.1	19.5333	3.4	11.5667
9.07407	22.1667	3.33333	10.9074
8.03704	20.9815	4.55556	11.0556
7.34722	19.3889	4.41667	11.9583
8.7963	20.5926	4.33333	12.2037
7.875	20.75	3.75	11.125
9.25926	20.8889	3.77778	12.3704
7.5	20.3889	4.66667	11.1111
8.22222	20.6667	3	11.5556
11	21.6667	4.33333	13.3333
8.22222	20.3889	3	11.8333
8.05556	20.6667	5	11.3889
8.16667	20.5	5	11.6667
8.91667	20.8056	4.83333	12.1111
7.77778	19.6111	3	12.1667
7.52778	19.8611	3.5	11.6667
8.875	20.2083	3.25	12.6667
7.55556	20	3.33333	11.5556
8.16667	18.9167	3.16667	13.25
7.05556	21.0278	4.16667	10.0278
11.0556	19.9444	2.33333	15.1111
8.38889	21.3889	4.33333	11
7.83333	20.0556	3	11.7778
8.02778	19.3056	3.83333	12.7222
8.56667	19.9667	3.4	12.6
6.64815	21.3148	5.55556	9.33333
7.44444	20.2778	2.88889	11.1667
7.7037	20.037	3.33333	11.6667
9.16667	21.6667	4.33333	11.5
7	21.3333	2	9.66667
8	20.8333	3.33333	11.1667
7.88889	20.7778	3.11111	11.1111
8.5	20.7778	5.33333	11.7222
10.0556	19.1667	3	14.8889
8.42857	21	4	11.4286
8.85185	20.537	3.66667	12.3148
7.5	17.5556	3	13.9444
7.375	20.4167	4	10.9583
8.22727	20.8788	3.72727	11.3485
8.55556	23.9722	5.5	8.58333
9.33333	20.1667	4.33333	13.1667
6.92593	18.5741	4.55556	12.3519
8.06667	20.2	3.86667	11.8667
7.25	18.9444	3.5	12.3056
8.83333	20.5	5.5	12.3333
9.41667	20.5	3.5	12.9167
7.62963	19.6482	3.22222	11.9815
7.3	21.1	4	10.2
6.94444	20.9444	5.11111	10
7.91667	19.25	3.5	12.6667
8.11111	20.2222	6.66667	11.8889
7.83333	19.4167	3	12.4167
8.05556	19.1482	3.55556	12.9074
10.2222	19.8333	4.33333	14.3889
7.75	21.0833	4.5	10.6667
8	20.5	3.66667	11.5
7.94444	20.7222	4.66667	11.2222
9.38889	20.4444	4	12.9444
8.16667	16.75	3	15.4167
7.59259	20.0926	3.11111	11.5
8	21.6667	3.33333	10.3333
11.0556	21.1111	3.33333	13.9444
8.47222	19.9861	4.41667	12.4861
7.11111	21.1667	4	9.94444
8.11111	19.1111	3	13
7.38889	20.6482	3.11111	10.7407
10.5556	22.6111	4	11.9444
8.66667	20	4	12.6667
7.53704	20.2963	3.66667	11.2407
7.25	20.5833	3.33333	10.6667
7	18	3.5	13
7.5	22.5556	4.33333	8.94444
7.5	17	2.5	14.5
6.66667	20.8333	3.66667	9.83333
7.47619	20.1429	4.71429	11.3333
8.05556	20	3.33333	12.0556
9.16667	19.6667	4.66667	13.5
7.03333	20.7667	3.6	10.2667
7.47222	20.4167	3	11.0556
8.02778	21.1389	3.16667	10.8889
8.2963	20.7222	2.77778	11.5741
7.88889	20.1296	3.55556	11.7593
7.52778	20.4167	3.16667	11.1111
7	19.8333	4.28571	11.1667
8.75	20.4667	4.5	12.2833
7.38889	21.2222	4.16667	10.1667
8	19.8333	4.66667	12.1667
10.8333	21.6667	3	13.1667
7.61111	20.3333	3	11.2778
8.66667	22.1667	8.66667	10.5
8.63333	20.8333	6.8	11.8
7.22222	19.0926	4.33333	12.1296
7.73333	20.8111	2.86667	10.9222
6.91026	20.1282	3.53846	10.782
5.94444	25	9	4.94444
8.97222	21.5278	5.16667	11.4444
9.33333	20.2222	4	13.1111
7.38889	19.5	3.33333	11.8889
8.41667	17.1667	3.16667	15.25
7.77778	19.5556	3.66667	12.2222
7	21.1667	6.33333	9.83333
7.52083	19.1042	3.5	12.4167
7.22917	20.2917	3.5	10.9375
7.125	18.25	3	12.875
8.22222	20.1667	3.66667	12.0556
7.76667	20.5	3	11.2667
8.38889	21	4.55556	11.3889
9.44444	22.8333	3	10.6111
8.33333	18.8889	3	13.4444
7.12821	20.2564	3.46154	10.8718
9.4375	20.1667	4	13.2708
7.25	20.25	3	11
7.33333	19.6944	3.5	11.6389
7.66667	20.5278	3.33333	11.1389
7.77778	19.4583	3.91667	12.3194
8.94444	21.2222	4.33333	11.7222
8.5	20.6111	3.66667	11.8889
10.3333	21	3.66667	13.3333
9.33333	22.6667	3.63636	10.6667
7.41667	20.0278	5	11.3889
7.5	19.7778	3	11.7222
8.66667	20.6667	4	12
8.55556	20.4167	3.66667	12.1389
7.44444	19.8148	3.33333	11.6296
7.2963	22.7407	5.44444	8.55556
7.77778	20.8333	4.66667	10.9444
9.125	21.8333	3	11.2917
6.83333	21.3333	4.5	9.5
8.95238	21.2143	3.57143	11.7381
6.61111	20.5833	3.5	10.0278
7.5	19.5833	3.5	11.9167
8.38889	19.6667	3	12.7222
8.87037	20.0185	3.66667	12.8519
9.61111	21.0556	2.83333	12.5556
8.02778	20.0556	3.5	11.9722
8.33333	20.1667	3.33333	12.1667
7.40741	20.4259	4.77778	10.9815
7.72222	20	3.33333	11.7222
7.97917	21.4167	3.375	10.5625
6.33333	19.2778	3	11.0556
7.94444	20.3778	4.33333	11.5667
8.87037	20.7037	4.77778	12.1667
7.5	18.2222	4.66667	13.2778
8.14815	20.4074	3.11111	11.7407
7.63333	20.6556	4.26667	10.9778
7.03704	19.9815	3.66667	11.0556
7.11111	22.2222	3.33333	8.88889
8.11905	22.2857	6.28571	9.83333
8.72222	21.2222	4.66667	11.5
7.86111	18.25	3	13.6111
7.88889	19.6111	3.66667	12.2778
8.66667	19.6667	4.66667	13
7.83333	20.3333	3	11.5
7.92593	20.3889	3.44444	11.537
8.79167	20.5	4	12.2917
8.72222	21.1111	3.66667	11.6111
8.5	20.5556	5	11.9444
9.04762	19.7143	3.14286	13.3333
7.55556	19.5556	5.33333	12
8.51852	19.8333	4.44444	12.6852
9.16667	21	3.33333	12.1667
8.07407	20.1667	3.55556	11.9074
8.11111	21.4444	3.33333	10.6667
8.72222	19.2778	3	13.4444
9.94444	19.7778	4	14.1667
7.7	16.9	2.6	14.8
6.66667	19.4167	3.16667	11.25
8.3	20.0333	3.8	12.2667
10.0333	20.3	2.8	13.7333
8.61111	19.9444	6	12.6667
7.58333	19.25	3	12.3333
8.1	19.8	3.4	12.3
8.94444	25.1667	3.33333	7.77778
12.0556	21.1667	3	14.8889
8.55556	22.5	4	10.0556
8.61111	19.3333	3.5	13.2778
7.625	20.7083	3.25	10.9167
7.25926	19.963	3.22222	11.2963
7.77778	19.6111	3.66667	12.1667
7.27778	21.1111	4.66667	10.1667
8.66667	20.1667	4.33333	12.5
7.35417	20.0625	4.5	11.2917
7.22222	21.2407	3.11111	9.98148
7.27778	19.8704	3.88889	11.4074
8.33333	20.75	3.5	11.5833
7.5	19.4167	3	12.0833
10.1667	21.8333	3	12.3333
8	19.2778	3.11111	12.7222
8.77778	20.7778	3	12
7.66667	20.8333	4.66667	10.8333
9.01852	22.6296	3.55556	10.3889
7.52083	18.5625	2.875	12.9583
7.35714	20	3	11.3571
7.05556	20.0833	3	10.9722
8	20	3	12
10.0926	22.0926	5.33333	12
7.77778	19.6667	4	12.1111
9.22222	20.8333	4.33333	12.3889
9.08333	18.9167	3	14.1667
9.03704	20.7593	4.11111	12.2778
10.3333	19.5	3.5	14.8333
8.75926	20.3333	3	12.4259
9	21.2407	3.55556	11.7593
8.08333	19.8333	4	12.25
9.9	18.4667	2.6	15.4333
8.88889	21.2407	5.11111	11.6481
6.83333	19	2.66667	11.8333
6.68518	20.2037	4.33333	10.4815
8.35714	21.5476	4.42857	10.8095
7.66667	20.4722	3.16667	11.1944
8.52083	19.8958	4.125	12.625
5.88889	19.8333	4.33333	10.0556
7.38889	20.0185	4.77778	11.3704
9.9	19.8667	4	14.0333
6.38889	19.8889	3.33333	10.5
9.83333	21.0278	3.5	12.8056
11.2778	22.1111	2.33333	13.1667
7.91667	21.25	3.66667	10.6667
9.27778	20.6667	4.33333	12.6111
8.14815	19.9815	3.88889	12.1667
11.5	19.8333	3	15.6667
7.85556	21.1	4.4	10.7556
8.6	21.0333	10	11.5667
6.66667	15.6667	2.66667	15
8.05556	23.0556	3.66667	9
11.8889	21.0741	3.55556	14.8148
10	22.25	3	11.75
7.45238	18.7143	4.28571	12.7381
8.16667	20.4286	3.85714	11.7381
8.22222	19.0741	3.88889	13.1481
8.11111	19.8518	5.55556	12.2593
7.94444	21.4444	5.33333	10.5
8.27778	23.6111	4.33333	8.66667
7.58333	20	3.5	11.5833
8.46296	20.6482	3.55556	11.8148
6.23333	20.3667	4.8	9.86667
7.83333	19.5556	3.33333	12.2778
8.84722	20.6111	3.83333	12.2361
9.94444	21	3	12.9444
6.66667	20.0556	3.33333	10.6111
9.52083	21.1042	5	12.4167
8.13333	20.8889	3.33333	11.2444
8.66667	20.3333	3	12.3333
8.41667	20.25	2	12.1667
9.16667	20.25	4	12.9167
8.72222	18.5556	4	14.1667
13	18.25	1.5	18.75
8.44444	20.3333	3	12.1111
7.38889	17.3889	3	14
7.5	21.3333	6.33333	10.1667
8.96296	21.8704	4.11111	11.0926
7	19	3	12
8.72222	19.6667	4.33333	13.0556
8.11111	20.3333	4	11.7778
8.72222	20.2222	3.66667	12.5
8.94444	20	3	12.9444
8.38889	20.8704	4.55556	11.5185
9.5	21	3.5	12.5
8.33333	19.8333	3.5	12.5
8.39394	20.2879	2.90909	12.1061
10.1296	21.0556	2.77778	13.0741
7.94444	23.4444	2.66667	8.5
7.72222	20.2222	3	11.5
7.375	16.25	2.5	15.125
7.08333	20.9722	4.33333	10.1111
8.88889	20.0556	3.66667	12.8333
6.85185	21.0556	3.88889	9.7963
9.44444	20.3333	3.16667	13.1111
8.44444	21	4	11.4444
6.29167	19	3.5	11.2917
8.88889	22.3889	5.44444	10.5
9.25	21.25	6.5	12
8	21.6111	3.66667	10.3889
8.05556	20.6111	3.66667	11.4444
7.46296	19.3889	3.55556	12.0741
8.77778	16.6111	3	16.1667
7.75	20.25	3	11.5
6.42593	20.5556	3	9.87037
8.75	20.6944	3.33333	12.0556
7.91667	20.9444	3.66667	10.9722
10	23.7778	2.66667	10.2222
8.33333	21.2222	5	11.1111
7	21	3	10
8.5	20.1389	5.5	12.3611
8.05556	20.4444	4	11.6111
7.72222	19.9167	3.58333	11.8056
8.11111	19.6667	3.66667	12.4444
8.88889	21.1111	3.33333	11.7778
12	19.3333	2.33333	16.6667
7.24074	19.963	3.33333	11.2778
10.0833	21.5	3	12.5833
8.86111	21.1111	4.66667	11.75
7.91667	19.8333	2.66667	12.0833
7.7	20.1	3.4	11.6
9.16667	20.8333	3.33333	12.3333
7.41667	20.0833	3.5	11.3333
7.30952	20.6667	5	10.6429
7.48148	20.1852	3.44444	11.2963
8.08333	19.3333	3.5	12.75
8.44444	21.3889	4.66667	11.0556
9.01852	22.4259	3.88889	10.5926
[truncated: 101,390 more rows]

## Sheet: Supplementary figure S4a
x	Lower_Limit	Point_Estimate	Upper_Limit
5	0.402827	0.661227	1.08538
5.05556	0.414554	0.666925	1.07293
5.08333	0.420485	0.669791	1.06691
5.09259	0.422472	0.67075	1.06494
5.11111	0.42646	0.672671	1.06103
5.16667	0.438539	0.678466	1.04966
5.2	0.445865	0.681967	1.04309
5.2037	0.446683	0.682357	1.04238
5.22222	0.450781	0.684311	1.03882
5.24074	0.454897	0.686271	1.03533
5.25	0.456961	0.687252	1.0336
5.25926	0.459029	0.688235	1.03189
5.27778	0.463178	0.690206	1.02851
5.33333	0.475715	0.696152	1.01873
5.35185	0.479923	0.698145	1.01559
5.37037	0.484144	0.700144	1.01251
5.375	0.485202	0.700644	1.01175
5.38889	0.488379	0.702148	1.00949
5.4	0.490925	0.703354	1.0077
5.40741	0.492625	0.704159	1.00653
5.40741	0.492625	0.704159	1.00653
5.41667	0.494753	0.705166	1.00507
5.42593	0.496883	0.706175	1.00362
5.4375	0.49955	0.707438	1.00184
5.44444	0.501152	0.708197	1.00078
5.45238	0.502984	0.709065	0.999581
5.46296	0.50543	0.710225	0.997999
5.48148	0.509718	0.712258	0.995278
5.48611	0.510792	0.712767	0.994607
5.5	0.514015	0.714297	0.992618
5.51111	0.516597	0.715524	0.991051
5.51852	0.51832	0.716343	0.990019
5.52381	0.519551	0.716928	0.989288
5.52778	0.520475	0.717367	0.988743
5.53704	0.522631	0.718394	0.987483
5.54167	0.52371	0.718907	0.986858
5.55556	0.526949	0.720451	0.985008
5.56944	0.530191	0.721997	0.983193
5.57407	0.531272	0.722513	0.982595
5.58333	0.533436	0.723547	0.981413
5.59259	0.5356	0.724582	0.980245
5.59722	0.536682	0.7251	0.979668
5.61111	0.539931	0.726657	0.977959
5.61667	0.541231	0.727281	0.977285
5.625	0.543182	0.728217	0.976285
5.62963	0.544266	0.728738	0.975735
5.63636	0.545842	0.729496	0.974942
5.63889	0.546433	0.72978	0.974647
5.64286	0.547362	0.730228	0.974185
5.64815	0.548602	0.730825	0.973575
5.65278	0.549686	0.731347	0.973044
5.66667	0.552939	0.732917	0.971478
5.66667	0.552939	0.732917	0.971478
5.68518	0.557276	0.735016	0.969446
5.6875	0.557818	0.735279	0.969196
5.69048	0.558515	0.735617	0.968877
5.69444	0.559444	0.736068	0.968454
5.7	0.560745	0.736699	0.967866
5.7037	0.561612	0.737121	0.967478
5.70833	0.562696	0.737648	0.966996
5.71429	0.56409	0.738326	0.966382
5.72222	0.565947	0.739232	0.965574
5.72222	0.565947	0.739232	0.965574
5.74074	0.570279	0.741349	0.963735
5.74444	0.571145	0.741773	0.963375
5.75	0.572444	0.74241	0.96284
5.75926	0.574608	0.743472	0.961962
5.76667	0.576338	0.744323	0.96127
5.77778	0.578932	0.745601	0.960253
5.79167	0.582172	0.747202	0.959014
5.7963	0.583252	0.747737	0.958609
5.7963	0.583252	0.747737	0.958609
5.8	0.584115	0.748165	0.958289
5.80556	0.585409	0.748807	0.957812
5.8125	0.587026	0.74961	0.957225
5.81482	0.587565	0.749879	0.957031
5.83333	0.591871	0.752026	0.955519
5.84849	0.595389	0.753788	0.95433
5.85185	0.596169	0.754181	0.954071
5.85714	0.597396	0.754797	0.95367
5.86111	0.598316	0.75526	0.953372
5.86111	0.598316	0.75526	0.953372
5.86667	0.599602	0.755908	0.952961
5.87037	0.600459	0.756341	0.95269
5.875	0.601531	0.756882	0.952354
5.87778	0.602173	0.757207	0.952155
5.88095	0.602907	0.757578	0.951929
5.88889	0.60474	0.758507	0.951373
5.89583	0.606343	0.759322	0.950896
5.9	0.607304	0.75981	0.950615
5.90741	0.609011	0.76068	0.950122
5.91111	0.609864	0.761116	0.949879
5.91667	0.611142	0.761769	0.949521
5.92593	0.613271	0.76286	0.948936
5.9375	0.615928	0.764225	0.948227
5.94444	0.61752	0.765045	0.947814
5.94444	0.61752	0.765045	0.947814
5.95833	0.620699	0.766688	0.947016
5.96296	0.621757	0.767237	0.946757
5.97222	0.62387	0.768335	0.946253
5.97917	0.625454	0.76916	0.945885
5.98148	0.625981	0.769435	0.945765
5.98889	0.627667	0.770316	0.945385
6	0.630193	0.77164	0.944836
6.01389	0.633343	0.773298	0.94418
6.01852	0.634391	0.773851	0.94397
6.02083	0.634915	0.774128	0.943866
6.02381	0.635588	0.774484	0.943734
6.02778	0.636485	0.774959	0.94356
6.03333	0.637739	0.775625	0.943322
6.03704	0.638575	0.776069	0.943166
6.04167	0.639619	0.776624	0.942975
6.04762	0.64096	0.777339	0.942735
6.05556	0.642746	0.778293	0.942425
6.0625	0.644306	0.779129	0.942163
6.06667	0.645241	0.77963	0.94201
6.07407	0.646902	0.780523	0.941745
6.07407	0.646902	0.780523	0.941745
6.08333	0.648975	0.781641	0.941428
6.09091	0.650668	0.782557	0.941179
6.09259	0.651044	0.782761	0.941125
6.09524	0.651634	0.783081	0.941042
6.09722	0.652077	0.783321	0.94098
6.1	0.652697	0.783657	0.940894
6.10417	0.653625	0.784162	0.940768
6.11111	0.655171	0.785004	0.940565
6.11538	0.656122	0.785523	0.940444
6.11905	0.656936	0.785968	0.940343
6.12222	0.657641	0.786353	0.940257
6.125	0.658257	0.786691	0.940184
6.12821	0.658968	0.787081	0.9401
6.12963	0.659284	0.787254	0.940064
6.13333	0.660105	0.787705	0.93997
6.13889	0.661336	0.788382	0.939834
6.14286	0.662213	0.788866	0.93974
6.14444	0.662564	0.789059	0.939704
6.14583	0.662872	0.789229	0.939672
6.14815	0.663383	0.789511	0.939619
6.15278	0.664406	0.790076	0.939517
6.16667	0.667468	0.791774	0.939231
6.18056	0.670522	0.793476	0.938976
6.18518	0.671539	0.794044	0.938898
6.1875	0.672047	0.794329	0.93886
6.19444	0.673569	0.795182	0.938752
6.2	0.674786	0.795865	0.938671
6.2037	0.675596	0.796321	0.938619
6.20833	0.676608	0.796891	0.938557
6.21111	0.677215	0.797234	0.938522
6.21212	0.677436	0.797358	0.938509
6.21429	0.677909	0.797625	0.938483
6.21795	0.678708	0.798077	0.93844
6.22222	0.67964	0.798604	0.938392
6.22222	0.67964	0.798604	0.938392
6.22917	0.681154	0.799462	0.93832
6.23333	0.682061	0.799978	0.93828
6.23611	0.682665	0.800321	0.938255
6.2381	0.683097	0.800567	0.938238
6.24074	0.683672	0.800894	0.938216
6.25	0.685683	0.802042	0.938146
6.25556	0.686889	0.802731	0.93811
6.25758	0.687327	0.802982	0.938098
6.25926	0.687692	0.803191	0.938089
6.2619	0.688265	0.80352	0.938074
6.26389	0.688695	0.803766	0.938064
6.26667	0.689297	0.804112	0.938051
6.27083	0.690199	0.80463	0.938033
6.27778	0.6917	0.805494	0.938009
6.28571	0.693415	0.806484	0.937989
6.29167	0.6947	0.807226	0.93798
6.2963	0.695698	0.807804	0.937976
6.3	0.696496	0.808267	0.937974
6.30556	0.697692	0.808961	0.937976
6.30952	0.698546	0.809458	0.937979
6.3125	0.699186	0.80983	0.937983
6.31482	0.699684	0.81012	0.937986
6.31944	0.700679	0.8107	0.937996
6.33333	0.703659	0.812441	0.93804
6.34444	0.706039	0.813837	0.938092
6.34615	0.706405	0.814052	0.938102
6.34722	0.706634	0.814186	0.938108
6.35185	0.707624	0.814768	0.938135
6.35185	0.707624	0.814768	0.938135
6.35417	0.708119	0.815059	0.93815
6.35714	0.708755	0.815434	0.93817
6.36111	0.709602	0.815933	0.938198
6.36111	0.709602	0.815933	0.938198
6.36364	0.710141	0.816251	0.938217
6.36667	0.710788	0.816633	0.93824
6.36905	0.711296	0.816933	0.93826
6.37037	0.711578	0.8171	0.938271
6.375	0.712565	0.817684	0.938311
6.38095	0.713832	0.818435	0.938366
6.38889	0.715521	0.819437	0.938445
6.38889	0.715521	0.819437	0.938445
6.39583	0.716997	0.820314	0.93852
6.4	0.717881	0.820841	0.938568
6.40278	0.718471	0.821193	0.9386
6.40476	0.718892	0.821444	0.938624
6.40741	0.719453	0.821778	0.938657
6.41667	0.721415	0.822951	0.938777
6.42222	0.722591	0.823654	0.938853
6.42593	0.723374	0.824124	0.938906
6.42593	0.723374	0.824124	0.938906
6.42857	0.723934	0.824459	0.938944
6.43056	0.724353	0.824711	0.938974
6.43333	0.72494	0.825063	0.939015
6.4375	0.72582	0.825592	0.939079
6.44048	0.726448	0.82597	0.939126
6.44444	0.727284	0.826473	0.93919
6.45238	0.728957	0.827482	0.939323
6.45556	0.729625	0.827885	0.939378
6.45833	0.73021	0.828238	0.939426
6.46296	0.731183	0.828827	0.93951
6.46429	0.731461	0.828995	0.939534
6.46667	0.731962	0.829298	0.939578
6.47222	0.733128	0.830004	0.939682
6.47619	0.733961	0.830509	0.939759
6.47778	0.734294	0.830712	0.93979
6.47917	0.734585	0.830888	0.939817
6.48148	0.73507	0.831183	0.939863
6.48148	0.73507	0.831183	0.939863
6.48333	0.735458	0.831419	0.9399
6.48611	0.73604	0.831773	0.939956
6.5	0.738945	0.833542	0.94025
6.51389	0.741844	0.835314	0.940561
6.51667	0.742422	0.835668	0.940626
6.51852	0.742808	0.835905	0.940669
6.52083	0.74329	0.8362	0.940724
6.52222	0.743579	0.836377	0.940757
6.52381	0.743909	0.83658	0.940795
6.52564	0.74429	0.836814	0.940839
6.52778	0.744734	0.837086	0.940891
6.5303	0.745259	0.837409	0.940953
6.53333	0.745889	0.837796	0.941028
6.53571	0.746383	0.8381	0.941087
6.53704	0.746658	0.838269	0.94112
6.54167	0.747618	0.83886	0.941238
6.54167	0.747618	0.83886	0.941238
6.54444	0.748194	0.839215	0.94131
6.54762	0.748851	0.839621	0.941393
6.55	0.749344	0.839925	0.941455
6.55128	0.74961	0.840089	0.941489
6.55556	0.750494	0.840635	0.941603
6.55556	0.750494	0.840635	0.941603
6.5625	0.751929	0.841523	0.941793
6.56667	0.752789	0.842056	0.941908
6.56667	0.752789	0.842056	0.941908
6.56944	0.753362	0.842411	0.941986
6.57143	0.753771	0.842665	0.942042
6.57143	0.753771	0.842665	0.942042
6.57407	0.754316	0.843003	0.942118
6.58333	0.756222	0.844188	0.942386
6.59091	0.757778	0.845157	0.942612
6.59259	0.758123	0.845373	0.942663
6.59524	0.758666	0.845711	0.942743
6.59722	0.759073	0.845965	0.942804
6.6	0.759642	0.84632	0.942889
6.60417	0.760495	0.846854	0.943019
6.61111	0.761915	0.847743	0.943238
6.61111	0.761915	0.847743	0.943238
6.61667	0.76305	0.848454	0.943417
6.61905	0.763536	0.848759	0.943494
6.62121	0.763977	0.849036	0.943565
6.62222	0.764183	0.849165	0.943598
6.625	0.764749	0.849521	0.94369
6.62963	0.765691	0.850114	0.943844
6.63333	0.766444	0.850588	0.943969
6.63636	0.76706	0.850976	0.944072
6.63889	0.767573	0.851299	0.944158
6.64286	0.768378	0.851807	0.944295
6.64444	0.768699	0.85201	0.94435
6.64583	0.768981	0.852188	0.944399
6.64815	0.76945	0.852485	0.94448
6.64815	0.76945	0.852485	0.94448
6.65	0.769825	0.852722	0.944545
6.65151	0.770131	0.852916	0.944599
6.65278	0.770387	0.853077	0.944644
6.65476	0.770788	0.853331	0.944715
6.65556	0.770948	0.853433	0.944743
6.66667	0.77319	0.854856	0.945146
6.66667	0.773191	0.854856	0.945146
6.67778	0.775426	0.856278	0.94556
6.68056	0.775984	0.856634	0.945666
6.68333	0.776541	0.856989	0.945772
6.68518	0.776912	0.857226	0.945843
6.68519	0.776912	0.857226	0.945843
6.6875	0.777376	0.857522	0.945932
6.68889	0.777654	0.8577	0.945985
6.69048	0.777972	0.857903	0.946047
6.69444	0.778766	0.858411	0.946202
6.69697	0.77927	0.858734	0.946301
6.7	0.779875	0.859122	0.946421
6.7037	0.780614	0.859596	0.946569
6.70833	0.781536	0.860188	0.946755
6.70833	0.781536	0.860188	0.946755
6.71111	0.782089	0.860543	0.946868
6.71212	0.78229	0.860673	0.946909
6.71429	0.78272	0.860949	0.946998
6.71667	0.783193	0.861254	0.947095
6.71795	0.783447	0.861418	0.947148
6.72222	0.784295	0.861964	0.947325
6.72222	0.784295	0.861964	0.947325
6.72727	0.785295	0.86261	0.947537
6.72917	0.78567	0.862852	0.947617
6.73333	0.786493	0.863385	0.947794
6.73611	0.787041	0.86374	0.947913
6.7381	0.787432	0.863993	0.947998
6.7381	0.787432	0.863993	0.947998
6.74074	0.787954	0.864331	0.948112
6.74444	0.788683	0.864804	0.948273
6.75	0.789775	0.865514	0.948517
6.75556	0.790864	0.866224	0.948764
6.75926	0.791589	0.866696	0.94893
6.7619	0.792107	0.867034	0.949049
6.76389	0.792495	0.867287	0.949139
6.76667	0.793037	0.867642	0.949265
6.77083	0.793849	0.868173	0.949456
6.77273	0.794218	0.868415	0.949543
6.77778	0.795201	0.869059	0.949778
6.77778	0.795201	0.869059	0.949778
6.78571	0.79674	0.870071	0.950151
6.78788	0.79716	0.870347	0.950253
6.78889	0.797355	0.870476	0.950301
6.79167	0.797892	0.87083	0.950434
6.7963	0.798786	0.871419	0.950657
6.79762	0.799041	0.871588	0.950721
6.8	0.7995	0.871891	0.950836
6.80556	0.800569	0.872598	0.951108
6.80769	0.80098	0.87287	0.951213
6.80952	0.801331	0.873103	0.951303
6.81111	0.801636	0.873305	0.951382
6.8125	0.801902	0.873482	0.951451
6.81481	0.802345	0.873776	0.951567
6.81482	0.802345	0.873776	0.951567
6.81667	0.8027	0.874012	0.951659
6.81818	0.802989	0.874204	0.951736
6.81944	0.80323	0.874365	0.951799
6.82222	0.803761	0.874718	0.951939
6.83333	0.805876	0.87613	0.952508
6.83333	0.805876	0.87613	0.952508
6.84444	0.80798	0.87754	0.953088
6.84722	0.808505	0.877892	0.953235
6.84849	0.808743	0.878053	0.953302
6.85	0.809028	0.878245	0.953383
6.85185	0.809377	0.878479	0.953481
6.85417	0.809813	0.878773	0.953605
6.85417	0.809813	0.878773	0.953605
6.85714	0.810372	0.87915	0.953765
6.85714	0.810372	0.87915	0.953765
6.86111	0.811117	0.879653	0.95398
6.86111	0.811117	0.879653	0.95398
6.86364	0.811589	0.879972	0.954117
6.86667	0.812156	0.880356	0.954283
6.87037	0.812848	0.880825	0.954486
6.875	0.813711	0.881411	0.954743
6.88095	0.814817	0.882163	0.955075
6.88095	0.814817	0.882163	0.955075
6.88889	0.816287	0.883166	0.955524
6.88889	0.816287	0.883166	0.955524
6.89583	0.817568	0.884042	0.955921
6.9	0.818334	0.884568	0.956162
6.90278	0.818845	0.884918	0.956323
6.90476	0.819208	0.885168	0.956439
6.90741	0.819693	0.885501	0.956594
6.90909	0.820001	0.885714	0.956692
6.91026	0.820214	0.88586	0.956761
6.91111	0.82037	0.885968	0.956811
6.91667	0.821383	0.886667	0.957141
6.91667	0.821383	0.886667	0.957141
6.92222	0.822393	0.887366	0.957473
6.92593	0.823064	0.887832	0.957696
6.92593	0.823064	0.887832	0.957696
6.92857	0.823543	0.888164	0.957856
6.93056	0.823902	0.888414	0.957977
6.93333	0.824403	0.888762	0.958146
6.9375	0.825153	0.889285	0.958402
6.94444	0.8264	0.890156	0.958831
6.94444	0.8264	0.890156	0.958831
6.94872	0.827165	0.890692	0.959098
6.95	0.827394	0.890852	0.959178
6.95238	0.827819	0.891151	0.959328
6.95455	0.828204	0.891421	0.959464
6.95455	0.828204	0.891422	0.959464
6.95556	0.828384	0.891548	0.959528
6.95833	0.828878	0.891895	0.959704
6.96296	0.829699	0.892474	0.959999
6.96667	0.830355	0.892937	0.960237
6.96667	0.830355	0.892937	0.960237
6.97222	0.831335	0.893631	0.960596
6.97619	0.832033	0.894126	0.960854
6.97778	0.832312	0.894324	0.960957
6.97917	0.832555	0.894497	0.961048
6.98148	0.832961	0.894786	0.9612
6.98148	0.832961	0.894786	0.9612
6.98333	0.833285	0.895017	0.961322
6.98485	0.833549	0.895205	0.961422
6.98611	0.83377	0.895363	0.961505
6.9881	0.834116	0.89561	0.961637
7	0.836183	0.89709	0.962434
7.01111	0.838098	0.898469	0.96319
7.0119	0.838234	0.898568	0.963244
7.01389	0.838574	0.898814	0.96338
7.01389	0.838574	0.898814	0.96338
7.01515	0.838791	0.89897	0.963467
7.01852	0.839366	0.899387	0.9637
7.02083	0.839761	0.899674	0.963861
7.02222	0.839998	0.899846	0.963957
7.02381	0.840268	0.900042	0.964068
7.02778	0.840943	0.900533	0.964345
7.0303	0.841371	0.900845	0.964523
7.03333	0.841883	0.901219	0.964737
7.03704	0.842509	0.901676	0.964999
7.03704	0.842509	0.901676	0.964999
7.03846	0.842749	0.901852	0.9651
7.04167	0.843288	0.902247	0.965329
7.04167	0.843288	0.902247	0.965329
7.04444	0.843754	0.902589	0.965527
7.04545	0.843924	0.902714	0.9656
7.04762	0.844286	0.90298	0.965755
7.05	0.844684	0.903273	0.965927
7.05556	0.84561	0.903957	0.96633
7.05556	0.84561	0.903957	0.96633
7.06061	0.846448	0.904577	0.966698
7.0625	0.846762	0.90481	0.966837
7.06667	0.84745	0.905321	0.967143
7.06944	0.847908	0.905661	0.967348
7.07143	0.848235	0.905905	0.967495
7.07407	0.848669	0.906228	0.967692
7.07407	0.848669	0.906228	0.967692
7.07576	0.848945	0.906435	0.967817
7.07778	0.849276	0.906682	0.967968
7.08333	0.850183	0.907361	0.968384
7.08333	0.850183	0.907361	0.968385
7.08889	0.851086	0.908039	0.968804
7.09091	0.851413	0.908286	0.968957
7.09259	0.851686	0.908491	0.969085
7.09524	0.852113	0.908813	0.969286
7.09722	0.852433	0.909055	0.969438
7.1	0.852881	0.909393	0.96965
7.10417	0.85355	0.9099	0.969971
7.10606	0.853853	0.91013	0.970117
7.10714	0.854026	0.910262	0.9702
7.11111	0.85466	0.910744	0.970508
7.11111	0.85466	0.910744	0.970508
7.11538	0.85534	0.911262	0.97084
7.11667	0.855544	0.911418	0.97094
7.11905	0.855922	0.911706	0.971127
7.12121	0.856264	0.911968	0.971296
7.12222	0.856424	0.912091	0.971376
7.125	0.856862	0.912427	0.971594
7.12821	0.857367	0.912814	0.971847
7.12963	0.857591	0.912986	0.97196
7.12963	0.857591	0.912986	0.97196
7.13095	0.857799	0.913146	0.972065
7.13333	0.858172	0.913434	0.972254
7.13333	0.858172	0.913434	0.972254
7.13636	0.858647	0.913799	0.972495
7.13889	0.859041	0.914104	0.972696
7.13889	0.859041	0.914104	0.972696
7.14286	0.859659	0.914582	0.973014
7.14444	0.859905	0.914773	0.973142
7.14583	0.860121	0.91494	0.973253
7.14815	0.860479	0.915219	0.97344
7.15	0.860766	0.915441	0.973589
7.15151	0.861	0.915623	0.973712
7.15152	0.861	0.915623	0.973712
7.15278	0.861195	0.915775	0.973814
7.15476	0.861501	0.916013	0.973975
7.15556	0.861623	0.916108	0.974039
7.16667	0.863325	0.91744	0.974946
7.16667	0.863325	0.91744	0.974946
7.17778	0.865012	0.918767	0.975862
7.18056	0.865431	0.919098	0.976093
7.18182	0.865621	0.919248	0.976198
7.18333	0.86585	0.919429	0.976324
7.18518	0.866128	0.919649	0.976478
7.1875	0.866475	0.919925	0.976671
7.18889	0.866684	0.92009	0.976787
7.19048	0.866921	0.920278	0.97692
7.19444	0.867514	0.92075	0.977252
7.19444	0.867514	0.92075	0.977252
7.19697	0.86789	0.921049	0.977465
7.2	0.86834	0.921408	0.97772
7.2037	0.868889	0.921847	0.978033
7.2037	0.868889	0.921847	0.978033
7.20833	0.869573	0.922394	0.978425
7.20833	0.869573	0.922394	0.978425
7.21111	0.869982	0.922723	0.978661
7.21212	0.87013	0.922842	0.978747
7.21429	0.870448	0.923097	0.978931
7.21667	0.870797	0.923378	0.979134
7.21795	0.870984	0.923529	0.979244
7.22222	0.871608	0.924032	0.979609
7.22222	0.871608	0.924032	0.979609
7.22727	0.872343	0.924626	0.980043
7.22917	0.872618	0.924848	0.980206
7.23077	0.87285	0.925037	0.980343
7.23333	0.87322	0.925337	0.980565
7.23611	0.873621	0.925663	0.980804
7.2381	0.873907	0.925895	0.980976
7.24074	0.874287	0.926205	0.981205
7.24074	0.874287	0.926205	0.981205
7.24242	0.874529	0.926402	0.981351
7.24444	0.874818	0.926638	0.981526
7.25	0.875612	0.927286	0.98201
7.25556	0.876402	0.927933	0.982494
7.25758	0.876688	0.928168	0.982671
7.25926	0.876926	0.928364	0.982818
7.2619	0.8773	0.928671	0.98305
7.26389	0.87758	0.928902	0.983224
7.26667	0.877971	0.929224	0.983468
7.26923	0.878332	0.929521	0.983693
7.27083	0.878556	0.929706	0.983834
7.27273	0.878822	0.929925	0.984001
7.27778	0.879527	0.930509	0.984447
7.27778	0.879527	0.930509	0.984447
7.28205	0.880122	0.931002	0.984824
7.28333	0.8803	0.93115	0.984937
7.28571	0.88063	0.931424	0.985148
7.28788	0.88093	0.931673	0.98534
7.28889	0.88107	0.93179	0.98543
7.29167	0.881453	0.932109	0.985676
7.2963	0.88209	0.93264	0.986087
7.2963	0.882091	0.93264	0.986087
7.29762	0.882272	0.932792	0.986205
7.3	0.882599	0.933065	0.986416
7.30303	0.883014	0.933412	0.986686
7.30556	0.883359	0.9337	0.986911
7.30556	0.883359	0.933701	0.986911
7.30769	0.88365	0.933945	0.987102
7.30952	0.883899	0.934154	0.987265
7.31111	0.884115	0.934335	0.987407
7.3125	0.884304	0.934493	0.987531
7.31482	0.884618	0.934757	0.987737
7.31667	0.884869	0.934968	0.987903
7.31818	0.885074	0.93514	0.988038
7.31944	0.885244	0.935284	0.988151
7.31944	0.885244	0.935284	0.988151
7.32051	0.885389	0.935405	0.988247
7.32143	0.885512	0.935509	0.988329
7.32222	0.885619	0.935599	0.9884
7.33333	0.887111	0.936858	0.989395
7.33333	0.887111	0.936858	0.989395
7.34444	0.888591	0.938111	0.990391
7.34615	0.888818	0.938304	0.990545
7.34722	0.888959	0.938424	0.990641
7.34849	0.889126	0.938566	0.990754
7.35	0.889327	0.938736	0.99089
7.35185	0.889571	0.938944	0.991056
7.35417	0.889877	0.939203	0.991264
7.35556	0.89006	0.939359	0.991389
7.35714	0.890269	0.939537	0.991531
7.35714	0.890269	0.939537	0.991531
7.36111	0.89079	0.93998	0.991887
7.36111	0.89079	0.93998	0.991887
7.36364	0.891121	0.940262	0.992114
7.36667	0.891517	0.940601	0.992386
7.36667	0.891517	0.940601	0.992386
7.36905	0.891828	0.940866	0.9926
7.37037	0.892001	0.941013	0.992719
7.37037	0.892001	0.941013	0.992719
7.37179	0.892186	0.941172	0.992847
7.375	0.892603	0.941528	0.993134
7.37778	0.892964	0.941836	0.993383
7.37879	0.893095	0.941948	0.993474
7.38095	0.893375	0.942188	0.993668
7.38333	0.893684	0.942452	0.993881
7.38889	0.894401	0.943066	0.994379
7.38889	0.894401	0.943066	0.994379
7.39286	0.894911	0.943504	0.994734
7.39394	0.89505	0.943623	0.994831
7.39583	0.895293	0.943831	0.995001
7.39744	0.895499	0.944008	0.995144
7.4	0.895827	0.944289	0.995373
7.40278	0.896183	0.944594	0.995622
7.40476	0.896436	0.944812	0.995799
7.40476	0.896436	0.944812	0.995799
7.40741	0.896773	0.945102	0.996035
7.40909	0.896988	0.945286	0.996185
7.41026	0.897136	0.945413	0.996289
7.41111	0.897245	0.945507	0.996365
7.41667	0.89795	0.946113	0.99686
7.41667	0.89795	0.946113	0.99686
7.42222	0.898653	0.946718	0.997353
7.42308	0.898761	0.946811	0.997429
7.42424	0.898908	0.946937	0.997533
7.42424	0.898908	0.946937	0.997533
7.42593	0.89912	0.94712	0.997682
7.42593	0.89912	0.94712	0.997682
7.42857	0.899453	0.947407	0.997916
7.43056	0.899703	0.947622	0.998092
7.43333	0.900052	0.947922	0.998338
7.4375	0.900575	0.948372	0.998706
7.43939	0.900812	0.948576	0.998873
7.44048	0.900948	0.948693	0.998968
7.44444	0.901443	0.94912	0.999318
7.44444	0.901444	0.94912	0.999318
7.45	0.902136	0.949716	0.999806
7.45238	0.902433	0.949971	1.00001
7.45455	0.902701	0.950203	1.0002
7.45556	0.902827	0.950311	1.00029
7.45833	0.903172	0.950608	1.00054
7.45833	0.903172	0.950608	1.00054
7.46154	0.903569	0.95095	1.00082
7.46296	0.903745	0.951101	1.00094
7.46296	0.903745	0.951101	1.00094
7.46429	0.903909	0.951242	1.00105
7.46667	0.904203	0.951496	1.00126
7.4697	0.904577	0.951817	1.00152
7.47222	0.904888	0.952085	1.00174
7.47222	0.904888	0.952085	1.00174
7.47619	0.905377	0.952505	1.00209
7.47619	0.905377	0.952505	1.00209
7.47778	0.905572	0.952673	1.00222
7.47917	0.905743	0.95282	1.00234
7.47917	0.905743	0.95282	1.00234
7.48148	0.906027	0.953064	1.00254
7.48148	0.906027	0.953064	1.00254
7.48333	0.906254	0.953259	1.0027
7.48485	0.90644	0.953419	1.00283
7.48611	0.906594	0.953552	1.00294
7.48611	0.906594	0.953552	1.00294
7.48718	0.906725	0.953664	1.00303
7.4881	0.906837	0.95376	1.00311
7.48889	0.906934	0.953844	1.00318
7.5	0.90829	0.955007	1.00413
7.51111	0.90964	0.956163	1.00507
7.5119	0.909737	0.956245	1.00513
7.51282	0.909848	0.95634	1.00521
7.51389	0.909977	0.956451	1.0053
7.51389	0.909977	0.956451	1.0053
7.51515	0.91013	0.956582	1.0054
7.51667	0.910313	0.956739	1.00553
7.51852	0.910537	0.95693	1.00569
7.51852	0.910537	0.95693	1.00569
7.52083	0.910817	0.957169	1.00588
7.52222	0.910985	0.957312	1.006
7.52381	0.911176	0.957476	1.00613
7.52381	0.911176	0.957476	1.00613
7.52564	0.911397	0.957664	1.00628
7.52778	0.911655	0.957884	1.00646
7.52778	0.911655	0.957884	1.00646
7.5303	0.911959	0.958143	1.00667
7.53333	0.912324	0.958454	1.00692
7.53571	0.91261	0.958698	1.00711
7.53704	0.912769	0.958833	1.00722
7.53704	0.912769	0.958833	1.00722
7.53846	0.91294	0.958978	1.00734
7.54167	0.913324	0.959306	1.0076
7.54444	0.913657	0.959588	1.00783
7.54545	0.913778	0.959691	1.00791
7.54762	0.914037	0.959911	1.00809
7.55	0.914322	0.960153	1.00828
7.55556	0.914985	0.960716	1.00873
7.55556	0.914985	0.960716	1.00873
7.55952	0.915458	0.961117	1.00905
7.56061	0.915587	0.961226	1.00914
7.5625	0.915812	0.961417	1.00929
7.56667	0.916308	0.961836	1.00963
7.56667	0.916308	0.961836	1.00963
7.56944	0.916637	0.962115	1.00985
7.57143	0.916873	0.962314	1.01001
7.57407	0.917186	0.962579	1.01022
7.57407	0.917186	0.962579	1.01022
7.57576	0.917386	0.962747	1.01035
7.57692	0.917524	0.962864	1.01044
7.57778	0.917625	0.962949	1.01051
7.58333	0.918282	0.963503	1.01095
7.58333	0.918282	0.963503	1.01095
7.58889	0.918937	0.964055	1.01139
7.59091	0.919175	0.964255	1.01155
7.59259	0.919373	0.964422	1.01168
7.59259	0.919373	0.964422	1.01168
7.59524	0.919684	0.964684	1.01188
7.59722	0.919918	0.96488	1.01204
7.59722	0.919918	0.96488	1.01204
7.6	0.920244	0.965154	1.01225
7.60256	0.920545	0.965406	1.01245
7.60417	0.920733	0.965564	1.01258
7.60606	0.920954	0.96575	1.01272
7.60714	0.921081	0.965856	1.01281
7.61111	0.921545	0.966245	1.01311
7.61111	0.921545	0.966245	1.01311
7.61538	0.922045	0.966663	1.01344
7.61667	0.922194	0.966788	1.01354
7.61905	0.922472	0.96702	1.01372
7.61905	0.922472	0.96702	1.01372
7.62121	0.922724	0.967231	1.01389
7.62222	0.922841	0.967329	1.01396
7.625	0.923165	0.967599	1.01417
7.62821	0.923537	0.96791	1.01442
7.62963	0.923703	0.968048	1.01452
7.62963	0.923703	0.968048	1.01452
7.63333	0.924132	0.968406	1.0148
7.63636	0.924483	0.968699	1.01503
7.63889	0.924775	0.968942	1.01522
7.63889	0.924775	0.968942	1.01522
7.64103	0.925022	0.969148	1.01538
7.64286	0.925234	0.969324	1.01552
7.64444	0.925417	0.969477	1.01563
7.64583	0.925577	0.96961	1.01574
7.64583	0.925577	0.96961	1.01574
7.64815	0.925844	0.969832	1.01591
7.64815	0.925844	0.969832	1.01591
7.65	0.926058	0.970009	1.01605
7.65151	0.926232	0.970154	1.01616
7.65278	0.926377	0.970274	1.01625
7.65476	0.926605	0.970464	1.0164
7.65556	0.926697	0.970539	1.01646
7.66667	0.92797	0.971595	1.01727
7.66667	0.92797	0.971595	1.01727
7.67778	0.929238	0.972644	1.01808
7.67857	0.929328	0.972718	1.01813
7.67949	0.929432	0.972804	1.0182
7.68056	0.929553	0.972905	1.01828
7.68056	0.929553	0.972905	1.01828
7.68182	0.929697	0.973023	1.01837
7.68333	0.929869	0.973165	1.01848
7.68518	0.930079	0.973339	1.01861
7.68519	0.930079	0.973339	1.01861
7.6875	0.930341	0.973555	1.01878
7.68889	0.930499	0.973685	1.01888
7.68889	0.930499	0.973685	1.01888
7.69048	0.930678	0.973833	1.01899
7.69231	0.930885	0.974004	1.01912
7.69444	0.931127	0.974203	1.01927
7.69444	0.931127	0.974203	1.01927
7.69697	0.931412	0.974438	1.01945
7.7	0.931753	0.97472	1.01967
7.70238	0.932021	0.97494	1.01984
7.7037	0.93217	0.975063	1.01993
7.7037	0.93217	0.975063	1.01993
7.70833	0.93269	0.975491	1.02026
7.70833	0.93269	0.975491	1.02026
7.71111	0.933001	0.975747	1.02045
7.71212	0.933114	0.97584	1.02052
7.71429	0.933357	0.976039	1.02067
7.71667	0.933623	0.976258	1.02084
7.71795	0.933766	0.976376	1.02093
7.72222	0.934242	0.976767	1.02123
7.72222	0.934242	0.976767	1.02123
7.72727	0.934804	0.977229	1.02158
7.72917	0.935014	0.977401	1.02171
7.73077	0.935192	0.977547	1.02182
7.73333	0.935476	0.97778	1.022
7.73611	0.935784	0.978032	1.02219
7.7381	0.936003	0.978212	1.02233
7.74074	0.936295	0.978452	1.02251
7.74074	0.936295	0.978452	1.02251
7.74242	0.93648	0.978604	1.02262
7.74359	0.936609	0.978709	1.0227
7.74444	0.936702	0.978786	1.02276
7.75	0.937313	0.979287	1.02314
7.75556	0.937921	0.979785	1.02352
7.75758	0.938142	0.979966	1.02366
7.75926	0.938325	0.980117	1.02377
7.75926	0.938325	0.980117	1.02377
7.7619	0.938614	0.980353	1.02395
7.7619	0.938614	0.980353	1.02395
7.76389	0.93883	0.98053	1.02408
7.76667	0.939131	0.980777	1.02427
7.76667	0.939131	0.980777	1.02427
7.76923	0.939409	0.981005	1.02444
7.77083	0.939583	0.981147	1.02455
7.77273	0.939788	0.981315	1.02468
7.77778	0.940333	0.981762	1.02502
7.77778	0.940333	0.981762	1.02502
7.78205	0.940793	0.982139	1.0253
7.78333	0.940931	0.982252	1.02539
7.78571	0.941186	0.982461	1.02555
7.78788	0.941418	0.982651	1.02569
7.78889	0.941526	0.98274	1.02576
7.79167	0.941823	0.982983	1.02594
7.79167	0.941823	0.982983	1.02594
7.79487	0.942165	0.983264	1.02616
7.7963	0.942316	0.983388	1.02625
7.7963	0.942316	0.983388	1.02625
7.79762	0.942457	0.983503	1.02634
7.8	0.94271	0.983711	1.0265
7.80303	0.943031	0.983974	1.0267
7.80556	0.943298	0.984194	1.02686
7.80556	0.943298	0.984194	1.02686
7.80769	0.943524	0.984379	1.027
7.80952	0.943717	0.984537	1.02712
7.81111	0.943884	0.984675	1.02723
7.8125	0.94403	0.984795	1.02732
7.81481	0.944273	0.984994	1.02747
7.81482	0.944273	0.984994	1.02747
7.81667	0.944467	0.985154	1.02759
7.81818	0.944626	0.985284	1.02769
7.81944	0.944758	0.985393	1.02778
7.82051	0.94487	0.985485	1.02785
7.82143	0.944965	0.985563	1.02791
7.82222	0.945048	0.985631	1.02796
7.83333	0.946202	0.986581	1.02868
7.83333	0.946202	0.986581	1.02868
7.84444	0.947345	0.987524	1.02941
7.84524	0.947426	0.987591	1.02946
7.84615	0.94752	0.987669	1.02952
7.84722	0.947629	0.987759	1.02959
7.84849	0.947758	0.987865	1.02967
7.85	0.947912	0.987993	1.02977
7.85185	0.948101	0.988149	1.02989
7.85185	0.948101	0.988149	1.02989
7.85417	0.948336	0.988344	1.03004
7.85556	0.948477	0.98846	1.03013
7.85714	0.948637	0.988593	1.03023
7.85897	0.948822	0.988747	1.03035
7.86111	0.949038	0.988925	1.03049
7.86111	0.949038	0.988925	1.03049
7.86364	0.949292	0.989136	1.03065
7.86667	0.949597	0.989389	1.03085
7.86667	0.949597	0.989389	1.03085
7.86905	0.949835	0.989587	1.031
7.87037	0.949967	0.989697	1.03109
7.87037	0.949967	0.989697	1.03109
7.87179	0.95011	0.989816	1.03118
7.875	0.950429	0.990081	1.03139
7.87778	0.950705	0.990311	1.03157
7.87879	0.950805	0.990395	1.03163
7.88095	0.951019	0.990573	1.03177
7.88333	0.951254	0.99077	1.03193
7.88889	0.9518	0.991226	1.03229
7.88889	0.9518	0.991226	1.03229
7.89286	0.952189	0.991551	1.03254
7.89394	0.952294	0.99164	1.03261
7.89583	0.952479	0.991795	1.03273
7.89744	0.952634	0.991925	1.03284
7.9	0.952883	0.992134	1.033
7.90278	0.953152	0.99236	1.03318
7.90476	0.953343	0.992522	1.03331
7.90476	0.953343	0.992522	1.03331
7.90741	0.953598	0.992736	1.03348
7.90909	0.953759	0.992872	1.03359
7.91026	0.953871	0.992967	1.03367
7.91111	0.953953	0.993036	1.03372
7.91667	0.954482	0.993484	1.03408
7.91667	0.954482	0.993484	1.03408
7.92222	0.955008	0.99393	1.03444
7.92308	0.955089	0.993999	1.03449
7.92424	0.955198	0.994092	1.03457
7.92593	0.955357	0.994227	1.03468
7.92593	0.955357	0.994227	1.03468
7.92857	0.955605	0.994438	1.03485
7.93056	0.95579	0.994597	1.03498
7.93333	0.956049	0.994818	1.03516
7.93333	0.956049	0.994818	1.03516
7.9359	0.956288	0.995022	1.03532
7.9375	0.956436	0.995149	1.03543
7.93939	0.956611	0.995299	1.03555
7.94048	0.956711	0.995385	1.03562
7.94444	0.957076	0.995699	1.03588
7.94444	0.957076	0.995699	1.03588
7.94872	0.957467	0.996035	1.03616
7.95	0.957584	0.996136	1.03624
7.95238	0.9578	0.996323	1.0364
7.95455	0.957996	0.996493	1.03654
7.95556	0.958088	0.996572	1.0366
7.95833	0.958338	0.99679	1.03678
7.96154	0.958626	0.99704	1.03699
7.96296	0.958754	0.997151	1.03709
7.96296	0.958754	0.997151	1.03709
7.96429	0.958872	0.997254	1.03717
7.96667	0.959084	0.99744	1.03733
7.96667	0.959084	0.99744	1.03733
7.9697	0.959353	0.997675	1.03753
7.97222	0.959576	0.99787	1.03769
7.97222	0.959576	0.997871	1.03769
7.97436	0.959765	0.998036	1.03783
7.97619	0.959925	0.998177	1.03795
7.97778	0.960064	0.9983	1.03806
7.97917	0.960186	0.998407	1.03815
7.97917	0.960186	0.998407	1.03815
7.98148	0.960388	0.998585	1.0383
7.98148	0.960388	0.998585	1.0383
7.98333	0.960549	0.998727	1.03842
7.98485	0.96068	0.998844	1.03852
7.98611	0.960789	0.998941	1.03861
7.98718	0.960881	0.999022	1.03868
7.98889	0.961029	0.999153	1.03879
8	0.961976	1	1.03953
8.01111	0.962907	1.00084	1.04027
8.01191	0.962973	1.0009	1.04032
8.01389	0.963137	1.00105	1.04045
8.01515	0.963241	1.00114	1.04054
8.01515	0.963241	1.00114	1.04054
8.01667	0.963366	1.00126	1.04064
8.01852	0.963518	1.0014	1.04076
8.01852	0.963518	1.0014	1.04076
8.02083	0.963707	1.00157	1.04092
8.02222	0.96382	1.00167	1.04101
8.02381	0.963949	1.00179	1.04112
8.02564	0.964097	1.00193	1.04124
8.02778	0.96427	1.00209	1.04139
8.02778	0.96427	1.00209	1.04139
8.0303	0.964473	1.00227	1.04156
8.03333	0.964716	1.0025	1.04176
8.03333	0.964716	1.0025	1.04176
8.03571	0.964905	1.00268	1.04193
8.03704	0.96501	1.00277	1.04201
8.03704	0.96501	1.00277	1.04201
8.04167	0.965376	1.00312	1.04233
8.04167	0.965376	1.00312	1.04233
8.04444	0.965593	1.00332	1.04252
8.04546	0.965672	1.00339	1.04259
8.04762	0.965841	1.00355	1.04274
8.05	0.966026	1.00373	1.0429
8.05128	0.966125	1.00382	1.04299
8.05556	0.966453	1.00413	1.04328
8.05556	0.966453	1.00413	1.04328
8.05952	0.966756	1.00442	1.04355
8.06061	0.966838	1.0045	1.04363
8.0625	0.966981	1.00464	1.04376
8.0641	0.967102	1.00475	1.04387
8.06667	0.967294	1.00494	1.04405
8.06667	0.967294	1.00494	1.04405
8.06944	0.967502	1.00514	1.04424
8.07143	0.967649	1.00528	1.04438
8.07143	0.967649	1.00528	1.04438
8.07407	0.967845	1.00547	1.04456
8.07407	0.967845	1.00547	1.04456
8.07576	0.967969	1.00559	1.04468
8.07778	0.968117	1.00574	1.04482
8.08333	0.968521	1.00614	1.04521
8.08333	0.968521	1.00614	1.04521
8.08889	0.968921	1.00653	1.0456
8.09091	0.969065	1.00668	1.04575
8.09259	0.969184	1.00679	1.04587
8.09259	0.969184	1.00679	1.04587
8.09524	0.969371	1.00698	1.04605
8.09722	0.969511	1.00712	1.04619
8.1	0.969705	1.00732	1.04639
8.10256	0.969884	1.0075	1.04657
8.10417	0.969995	1.00761	1.04669
8.10606	0.970125	1.00774	1.04682
8.10714	0.9702	1.00782	1.0469
8.11111	0.970471	1.0081	1.04718
8.11111	0.970471	1.0081	1.04718
8.11667	0.970847	1.00849	1.04758
8.11905	0.971006	1.00865	1.04776
8.11905	0.971006	1.00865	1.04776
8.12121	0.97115	1.0088	1.04791
8.12222	0.971218	1.00887	1.04799
8.125	0.971401	1.00906	1.04819
8.12963	0.971704	1.00938	1.04852
8.12963	0.971705	1.00938	1.04852
8.13095	0.971791	1.00947	1.04862
8.13333	0.971945	1.00964	1.04879
8.13636	0.97214	1.00985	1.04902
8.13889	0.972301	1.01002	1.0492
8.13889	0.972301	1.01002	1.0492
8.14103	0.972437	1.01017	1.04936
8.14286	0.972553	1.01029	1.04949
8.14286	0.972553	1.01029	1.04949
8.14444	0.972653	1.0104	1.04961
8.14583	0.97274	1.01049	1.04971
8.14815	0.972884	1.01065	1.04988
8.14815	0.972884	1.01065	1.04988
8.15	0.972999	1.01078	1.05002
8.15151	0.973093	1.01088	1.05013
8.15278	0.973171	1.01096	1.05023
8.15278	0.973171	1.01096	1.05023
8.15476	0.973293	1.0111	1.05037
8.15556	0.973341	1.01115	1.05043
8.16667	0.974011	1.0119	1.05126
8.16667	0.974011	1.0119	1.05126
8.17778	0.974661	1.01264	1.0521
8.18056	0.97482	1.01282	1.05231
8.18056	0.97482	1.01282	1.05231
8.18182	0.974892	1.01291	1.05241
8.18333	0.974979	1.01301	1.05252
8.18519	0.975084	1.01313	1.05266
8.1875	0.975214	1.01328	1.05284
8.18889	0.975292	1.01337	1.05295
8.19048	0.97538	1.01348	1.05307
8.19444	0.9756	1.01374	1.05337
8.19444	0.9756	1.01374	1.05337
8.19697	0.975739	1.0139	1.05356
8.2	0.975904	1.0141	1.0538
8.20238	0.976033	1.01426	1.05398
8.2037	0.976104	1.01434	1.05408
8.2037	0.976104	1.01434	1.05408
8.20513	0.97618	1.01444	1.05419
8.20833	0.97635	1.01464	1.05444
8.20833	0.97635	1.01464	1.05444
8.21111	0.976497	1.01482	1.05466
8.21212	0.97655	1.01489	1.05473
8.21429	0.976663	1.01503	1.0549
8.21667	0.976787	1.01518	1.05509
8.22222	0.977072	1.01554	1.05552
8.22222	0.977072	1.01554	1.05552
8.22619	0.977272	1.01579	1.05583
8.22727	0.977327	1.01586	1.05592
8.22917	0.977421	1.01598	1.05607
8.23077	0.977501	1.01608	1.05619
8.23333	0.977628	1.01625	1.05639
8.23611	0.977764	1.01642	1.05661
8.23611	0.977764	1.01642	1.05661
8.23809	0.97786	1.01655	1.05677
8.24074	0.977988	1.01672	1.05698
8.24074	0.977988	1.01672	1.05698
8.24242	0.978069	1.01682	1.05711
8.24242	0.978069	1.01682	1.05711
8.24359	0.978125	1.0169	1.0572
8.24444	0.978166	1.01695	1.05727
8.25	0.978428	1.0173	1.05771
8.25556	0.978686	1.01765	1.05816
8.25641	0.978725	1.0177	1.05823
8.25758	0.978778	1.01777	1.05832
8.25926	0.978855	1.01788	1.05845
8.25926	0.978855	1.01788	1.05845
8.26191	0.978975	1.01804	1.05867
8.26389	0.979064	1.01816	1.05883
8.26667	0.979188	1.01834	1.05905
8.26667	0.979188	1.01834	1.05905
8.27083	0.979372	1.01859	1.05938
8.27273	0.979455	1.01871	1.05954
8.27381	0.979502	1.01878	1.05962
8.27778	0.979673	1.01902	1.05995
8.27778	0.979673	1.01902	1.05995
8.28205	0.979855	1.01928	1.06029
8.28333	0.979909	1.01936	1.0604
8.28571	0.980009	1.0195	1.06059
8.28788	0.980099	1.01963	1.06077
8.28889	0.980141	1.0197	1.06085
8.29167	0.980255	1.01986	1.06107
8.29167	0.980255	1.01986	1.06107
8.2963	0.980444	1.02014	1.06145
8.3	0.980592	1.02037	1.06176
8.30303	0.980712	1.02055	1.062
8.30556	0.980812	1.0207	1.06221
8.30769	0.980895	1.02083	1.06239
8.30952	0.980966	1.02094	1.06254
8.31111	0.981027	1.02103	1.06267
8.3125	0.98108	1.02111	1.06278
8.31481	0.981169	1.02125	1.06297
8.31481	0.981169	1.02125	1.06297
8.31667	0.981239	1.02136	1.06313
8.31818	0.981296	1.02145	1.06325
8.31944	0.981343	1.02153	1.06335
8.32051	0.981383	1.02159	1.06344
8.32143	0.981417	1.02164	1.06352
8.32222	0.981446	1.02169	1.06358
8.33333	0.98185	1.02234	1.0645
8.33333	0.98185	1.02234	1.0645
8.34444	0.982238	1.02299	1.06543
8.34722	0.982333	1.02315	1.06566
8.34849	0.982376	1.02322	1.06577
8.35	0.982427	1.02331	1.06589
8.35185	0.982489	1.02342	1.06605
8.35185	0.982489	1.02342	1.06605
8.35417	0.982566	1.02355	1.06624
8.35417	0.982566	1.02355	1.06624
8.35556	0.982612	1.02363	1.06636
8.35714	0.982664	1.02372	1.06649
8.35714	0.982664	1.02372	1.06649
8.35897	0.982724	1.02382	1.06664
8.36111	0.982793	1.02395	1.06682
8.36111	0.982793	1.02395	1.06682
8.36364	0.982875	1.02409	1.06703
8.36667	0.982971	1.02426	1.06729
8.37037	0.983088	1.02447	1.0676
8.37037	0.983088	1.02447	1.0676
8.375	0.983232	1.02473	1.06799
8.37778	0.983317	1.02489	1.06822
8.37879	0.983347	1.02495	1.06831
8.38095	0.983413	1.02507	1.06849
8.38333	0.983484	1.0252	1.06869
8.38889	0.983649	1.02551	1.06916
8.38889	0.983649	1.02551	1.06916
8.39286	0.983764	1.02573	1.06949
8.39394	0.983795	1.02579	1.06958
8.39583	0.983849	1.0259	1.06974
8.39744	0.983895	1.02599	1.06988
8.4	0.983968	1.02613	1.07009
8.40278	0.984045	1.02628	1.07033
8.40476	0.9841	1.02639	1.0705
8.40476	0.9841	1.02639	1.0705
8.40741	0.984173	1.02653	1.07072
8.40741	0.984173	1.02653	1.07072
8.40909	0.984219	1.02663	1.07086
8.41026	0.984251	1.02669	1.07096
8.41111	0.984274	1.02674	1.07103
8.41667	0.984423	1.02704	1.0715
8.41667	0.984423	1.02704	1.0715
8.42308	0.98459	1.02739	1.07204
8.42424	0.98462	1.02745	1.07214
8.42593	0.984663	1.02754	1.07228
8.42593	0.984664	1.02754	1.07228
8.42857	0.984731	1.02768	1.07251
8.43056	0.984781	1.02779	1.07268
8.43056	0.984781	1.02779	1.07268
8.43333	0.98485	1.02794	1.07291
8.43333	0.98485	1.02794	1.07291
8.4359	0.984914	1.02808	1.07313
8.4375	0.984953	1.02816	1.07326
8.43939	0.985	1.02826	1.07342
8.44048	0.985026	1.02832	1.07352
8.44444	0.985121	1.02853	1.07385
8.44444	0.985122	1.02853	1.07385
8.44872	0.985223	1.02876	1.07421
8.45238	0.985308	1.02895	1.07452
8.45454	0.985358	1.02906	1.07471
8.45455	0.985358	1.02906	1.07471
8.45556	0.985382	1.02912	1.07479
8.45833	0.985445	1.02926	1.07503
8.45833	0.985445	1.02926	1.07503
8.46296	0.985549	1.0295	1.07542
8.46296	0.985549	1.0295	1.07542
8.46429	0.985579	1.02957	1.07553
8.46667	0.985631	1.0297	1.07573
8.46667	0.985631	1.0297	1.07573
8.4697	0.985697	1.02985	1.07599
8.47222	0.985752	1.02998	1.0762
8.47222	0.985752	1.02998	1.0762
8.47619	0.985837	1.03019	1.07653
8.47778	0.985871	1.03027	1.07667
8.47917	0.9859	1.03034	1.07679
8.47917	0.9859	1.03034	1.07679
8.48148	0.985948	1.03046	1.07698
8.48148	0.985948	1.03046	1.07698
8.48333	0.985987	1.03055	1.07714
8.48485	0.986018	1.03063	1.07726
8.48611	0.986044	1.0307	1.07737
8.48718	0.986066	1.03075	1.07746
8.48809	0.986084	1.0308	1.07754
8.48889	0.9861	1.03084	1.07761
8.5	0.986321	1.0314	1.07854
8.51111	0.986532	1.03196	1.07947
8.51389	0.986583	1.0321	1.07971
8.51515	0.986607	1.03216	1.07981
8.51852	0.986668	1.03232	1.08009
8.52083	0.98671	1.03244	1.08029
8.52222	0.986734	1.03251	1.0804
8.52381	0.986763	1.03259	1.08054
8.52778	0.986833	1.03278	1.08087
8.52778	0.986833	1.03278	1.08087
8.5303	0.986877	1.0329	1.08108
8.53333	0.986929	1.03305	1.08133
8.53333	0.986929	1.03305	1.08133
8.53704	0.986992	1.03323	1.08164
8.54167	0.987069	1.03346	1.08203
8.54167	0.987069	1.03346	1.08203
8.54444	0.987115	1.03359	1.08226
8.54546	0.987132	1.03364	1.08234
8.54762	0.987167	1.03375	1.08252
8.55	0.987205	1.03386	1.08272
8.55556	0.987294	1.03413	1.08318
8.55556	0.987294	1.03413	1.08318
8.55952	0.987356	1.03432	1.08351
8.56061	0.987373	1.03437	1.0836
8.5625	0.987402	1.03446	1.08375
8.5641	0.987426	1.03453	1.08389
8.56667	0.987465	1.03465	1.0841
8.56667	0.987465	1.03465	1.0841
8.56944	0.987507	1.03479	1.08433
8.57143	0.987536	1.03488	1.08449
8.57143	0.987536	1.03488	1.08449
8.57407	0.987575	1.035	1.08471
8.57576	0.9876	1.03508	1.08485
8.57778	0.987629	1.03518	1.08501
8.58333	0.987709	1.03544	1.08547
8.58333	0.987709	1.03544	1.08547
8.58889	0.987786	1.03569	1.08592
8.58974	0.987798	1.03573	1.08599
8.59091	0.987814	1.03579	1.08609
8.59259	0.987837	1.03586	1.08623
8.59259	0.987837	1.03586	1.08623
8.59524	0.987873	1.03599	1.08644
8.59722	0.9879	1.03608	1.0866
8.6	0.987937	1.0362	1.08683
8.60256	0.987971	1.03632	1.08704
8.60417	0.987992	1.03639	1.08717
8.60417	0.987992	1.0364	1.08717
8.60606	0.988017	1.03648	1.08732
8.60714	0.988031	1.03653	1.08741
8.61111	0.988081	1.03671	1.08773
8.61111	0.988081	1.03671	1.08773
8.61538	0.988135	1.0369	1.08808
8.61667	0.988151	1.03696	1.08818
8.61905	0.988181	1.03707	1.08837
8.62121	0.988207	1.03717	1.08855
8.62222	0.98822	1.03721	1.08863
8.625	0.988253	1.03733	1.08885
8.6282	0.988291	1.03748	1.08911
8.62963	0.988308	1.03754	1.08923
8.63095	0.988324	1.0376	1.08933
8.63333	0.988352	1.03771	1.08952
8.63636	0.988387	1.03784	1.08977
8.63889	0.988415	1.03795	1.08997
8.63889	0.988415	1.03795	1.08997
8.64103	0.98844	1.03804	1.09014
8.64286	0.98846	1.03813	1.09029
8.64444	0.988478	1.03819	1.09041
8.64583	0.988493	1.03826	1.09052
8.64815	0.988519	1.03836	1.09071
8.64815	0.988519	1.03836	1.09071
8.65	0.988539	1.03844	1.09085
8.65151	0.988555	1.0385	1.09097
8.65278	0.988569	1.03856	1.09108
8.65476	0.98859	1.03864	1.09123
8.65556	0.988598	1.03868	1.0913
8.66667	0.988713	1.03916	1.09217
8.66667	0.988713	1.03916	1.09217
8.67778	0.988822	1.03963	1.09305
8.67857	0.98883	1.03966	1.09311
8.68056	0.988849	1.03975	1.09327
8.68182	0.988861	1.0398	1.09336
8.68333	0.988875	1.03986	1.09348
8.68519	0.988892	1.03994	1.09363
8.6875	0.988914	1.04004	1.09381
8.68889	0.988926	1.0401	1.09392
8.69048	0.988941	1.04016	1.09404
8.69444	0.988976	1.04033	1.09435
8.69697	0.988998	1.04043	1.09455
8.7	0.989025	1.04056	1.09478
8.70238	0.989045	1.04066	1.09497
8.7037	0.989056	1.04071	1.09507
8.70833	0.989095	1.0409	1.09543
8.70833	0.989095	1.0409	1.09543
8.71111	0.989118	1.04102	1.09564
8.71212	0.989126	1.04106	1.09572
8.71429	0.989143	1.04115	1.09588
8.71429	0.989143	1.04115	1.09588
8.71667	0.989162	1.04124	1.09607
8.71795	0.989172	1.0413	1.09617
8.72222	0.989205	1.04147	1.09649
8.72222	0.989205	1.04147	1.09649
8.72619	0.989235	1.04163	1.0968
8.72727	0.989243	1.04167	1.09688
8.72917	0.989257	1.04175	1.09703
8.73333	0.989287	1.04192	1.09734
8.73611	0.989307	1.04203	1.09755
8.73809	0.989321	1.04211	1.09771
8.74074	0.989339	1.04221	1.09791
8.74242	0.98935	1.04228	1.09803
8.74444	0.989364	1.04236	1.09819
8.75	0.9894	1.04258	1.09861
8.75556	0.989435	1.04279	1.09903
8.75758	0.989447	1.04287	1.09918
8.75926	0.989457	1.04294	1.09931
8.76191	0.989473	1.04304	1.09951
8.76389	0.989484	1.04312	1.09966
8.76667	0.9895	1.04322	1.09987
8.77083	0.989523	1.04338	1.10018
8.77083	0.989523	1.04338	1.10018
8.77273	0.989533	1.04346	1.10032
8.77778	0.989558	1.04365	1.1007
8.77778	0.989558	1.04365	1.1007
8.78333	0.989585	1.04386	1.10111
8.78571	0.989596	1.04395	1.10129
8.78788	0.989606	1.04403	1.10145
8.78889	0.98961	1.04407	1.10153
8.79167	0.989622	1.04418	1.10174
8.7963	0.98964	1.04435	1.10208
8.8	0.989654	1.04449	1.10236
8.80303	0.989664	1.0446	1.10258
8.80556	0.989673	1.04469	1.10277
8.80556	0.989673	1.04469	1.10277
8.80952	0.989685	1.04484	1.10306
8.81111	0.98969	1.0449	1.10318
8.8125	0.989694	1.04495	1.10329
8.81481	0.9897	1.04503	1.10346
8.81667	0.989704	1.0451	1.1036
8.81818	0.989708	1.04515	1.10371
8.81944	0.989711	1.0452	1.1038
8.82222	0.989717	1.0453	1.10401
8.83333	0.989735	1.0457	1.10483
8.83333	0.989735	1.0457	1.10483
8.84444	0.989743	1.0461	1.10566
8.84524	0.989744	1.04612	1.10572
8.84722	0.989744	1.04619	1.10586
8.84849	0.989744	1.04624	1.10596
8.85	0.989744	1.04629	1.10607
8.85185	0.989743	1.04636	1.10621
8.85185	0.989743	1.04636	1.10621
8.85417	0.989742	1.04644	1.10638
8.85556	0.989742	1.04649	1.10648
8.85714	0.989741	1.04654	1.1066
8.85897	0.989739	1.0466	1.10674
8.86111	0.989737	1.04668	1.1069
8.86111	0.989737	1.04668	1.1069
8.86364	0.989734	1.04677	1.10708
8.86667	0.989729	1.04687	1.10731
8.86667	0.989729	1.04687	1.10731
8.86905	0.989725	1.04695	1.10749
8.87037	0.989723	1.047	1.10759
8.87037	0.989723	1.047	1.10759
8.875	0.989712	1.04715	1.10793
8.87778	0.989705	1.04725	1.10814
8.87879	0.989703	1.04728	1.10821
8.88095	0.989697	1.04736	1.10837
8.88333	0.989689	1.04744	1.10855
8.88462	0.989685	1.04748	1.10865
8.88889	0.98967	1.04762	1.10897
8.88889	0.98967	1.04762	1.10897
8.89286	0.989655	1.04775	1.10927
8.89394	0.98965	1.04779	1.10935
8.89583	0.989642	1.04785	1.10949
8.89583	0.989642	1.04785	1.10949
8.9	0.989623	1.04799	1.1098
8.90278	0.989609	1.04808	1.11001
8.90476	0.989599	1.04815	1.11016
8.90741	0.989584	1.04823	1.11036
8.90741	0.989584	1.04823	1.11036
8.90909	0.989574	1.04829	1.11049
8.91111	0.989563	1.04835	1.11064
8.91111	0.989563	1.04835	1.11064
8.91667	0.989528	1.04853	1.11106
8.91667	0.989528	1.04853	1.11106
8.92222	0.989489	1.04871	1.11148
8.92308	0.989483	1.04874	1.11154
8.92424	0.989475	1.04878	1.11163
8.92593	0.989462	1.04883	1.11176
8.92593	0.989462	1.04883	1.11176
8.92857	0.989442	1.04891	1.11196
8.93056	0.989426	1.04898	1.11211
8.93333	0.989403	1.04907	1.11232
8.93333	0.989403	1.04907	1.11233
8.9359	0.989381	1.04915	1.11252
8.9375	0.989367	1.0492	1.11264
8.93939	0.98935	1.04926	1.11279
8.94048	0.98934	1.04929	1.11287
8.94444	0.989302	1.04941	1.11317
8.94444	0.989302	1.04941	1.11317
8.95	0.989247	1.04958	1.1136
8.95238	0.989222	1.04966	1.11379
8.95238	0.989222	1.04966	1.11379
8.95454	0.989199	1.04972	1.11395
8.95556	0.989188	1.04975	1.11403
8.95833	0.989157	1.04984	1.11424
8.95833	0.989157	1.04984	1.11424
8.96154	0.98912	1.04994	1.11449
8.96296	0.989103	1.04998	1.1146
8.96296	0.989103	1.04998	1.1146
8.96667	0.989058	1.05009	1.11489
8.9697	0.989021	1.05018	1.11513
8.97222	0.988988	1.05026	1.11532
8.97619	0.988936	1.05038	1.11563
8.97778	0.988914	1.05042	1.11576
8.97778	0.988914	1.05042	1.11576
8.97917	0.988895	1.05046	1.11587
8.98148	0.988863	1.05053	1.11605
8.98148	0.988863	1.05053	1.11605
8.98485	0.988814	1.05063	1.11631
8.98611	0.988796	1.05067	1.11641
8.98809	0.988767	1.05073	1.11657
8.98889	0.988755	1.05075	1.11663
9	0.988579	1.05107	1.11751
9.01111	0.988389	1.05139	1.1184
9.01389	0.988338	1.05146	1.11862
9.01515	0.988315	1.0515	1.11872
9.01667	0.988287	1.05154	1.11885
9.01852	0.988252	1.05159	1.11899
9.02083	0.988208	1.05166	1.11918
9.02222	0.988181	1.0517	1.11929
9.02381	0.988151	1.05174	1.11942
9.02778	0.988072	1.05185	1.11974
9.02778	0.988072	1.05185	1.11974
9.0303	0.988021	1.05192	1.11995
9.03333	0.987958	1.052	1.1202
9.03333	0.987958	1.052	1.1202
9.03571	0.987908	1.05207	1.12039
9.03704	0.98788	1.0521	1.1205
9.03846	0.987849	1.05214	1.12062
9.04167	0.98778	1.05223	1.12088
9.04444	0.987718	1.0523	1.12111
9.04546	0.987696	1.05233	1.12119
9.04762	0.987647	1.05239	1.12137
9.05	0.987592	1.05245	1.12157
9.05556	0.987462	1.0526	1.12203
9.05556	0.987462	1.0526	1.12203
9.05952	0.987366	1.0527	1.12236
9.06061	0.987339	1.05273	1.12245
9.0625	0.987293	1.05278	1.1226
9.0641	0.987253	1.05282	1.12274
9.06667	0.987188	1.05288	1.12295
9.06667	0.987188	1.05288	1.12295
9.06944	0.987117	1.05296	1.12319
9.07143	0.987066	1.05301	1.12335
9.07407	0.986996	1.05307	1.12358
9.07407	0.986996	1.05307	1.12358
9.07576	0.986952	1.05312	1.12372
9.07692	0.986921	1.05315	1.12382
9.07778	0.986898	1.05317	1.12389
9.08333	0.986746	1.05331	1.12436
9.08333	0.986746	1.05331	1.12436
9.08889	0.98659	1.05345	1.12483
9.09259	0.986484	1.05354	1.12515
9.09259	0.986484	1.05354	1.12515
9.09524	0.986407	1.0536	1.12538
9.09722	0.986348	1.05365	1.12555
9.1	0.986266	1.05372	1.12579
9.10417	0.98614	1.05382	1.12615
9.10606	0.986081	1.05387	1.12631
9.10714	0.986048	1.05389	1.1264
9.11111	0.985924	1.05399	1.12675
9.11111	0.985924	1.05399	1.12675
9.11538	0.985788	1.05409	1.12712
9.11667	0.985746	1.05412	1.12723
9.11905	0.985669	1.05417	1.12744
9.12121	0.985598	1.05423	1.12763
9.12222	0.985565	1.05425	1.12772
9.125	0.985472	1.05431	1.12796
9.1282	0.985364	1.05439	1.12825
9.12963	0.985316	1.05442	1.12837
9.13095	0.985271	1.05445	1.12849
9.13333	0.985189	1.05451	1.1287
9.13636	0.985083	1.05458	1.12897
9.13889	0.984994	1.05463	1.12919
9.13889	0.984994	1.05463	1.12919
9.14286	0.984852	1.05472	1.12955
9.14583	0.984745	1.05479	1.12982
9.14815	0.98466	1.05484	1.13002
9.15	0.984592	1.05488	1.13019
9.15151	0.984536	1.05491	1.13033
9.15278	0.984489	1.05494	1.13044
9.15385	0.984449	1.05497	1.13054
9.15556	0.984384	1.055	1.13069
9.16667	0.983957	1.05524	1.1317
9.16667	0.983957	1.05524	1.1317
9.18056	0.983398	1.05554	1.13297
9.18182	0.983346	1.05556	1.13309
9.18333	0.983283	1.0556	1.13323
9.18333	0.983283	1.0556	1.13323
9.18519	0.983206	1.05563	1.1334
9.1875	0.983109	1.05568	1.13361
9.18889	0.98305	1.05571	1.13374
9.19048	0.982983	1.05574	1.13389
9.19444	0.982813	1.05582	1.13426
9.19697	0.982704	1.05587	1.13449
9.2	0.982572	1.05593	1.13477
9.2037	0.982408	1.05601	1.13512
9.20833	0.982202	1.0561	1.13556
9.21212	0.982031	1.05617	1.13591
9.21429	0.981932	1.05622	1.13612
9.21667	0.981823	1.05626	1.13634
9.21795	0.981764	1.05629	1.13646
9.22222	0.981565	1.05637	1.13687
9.22222	0.981565	1.05637	1.13687
9.22619	0.981378	1.05644	1.13725
9.22727	0.981327	1.05646	1.13735
9.22917	0.981237	1.0565	1.13753
9.23333	0.981037	1.05658	1.13793
9.23611	0.980902	1.05663	1.1382
9.23809	0.980806	1.05666	1.13839
9.24074	0.980676	1.05671	1.13864
9.24444	0.980493	1.05678	1.139
9.25	0.980215	1.05688	1.13954
9.25556	0.979932	1.05698	1.14008
9.25758	0.979829	1.05701	1.14027
9.25926	0.979742	1.05704	1.14044
9.26191	0.979605	1.05709	1.1407
9.26389	0.979502	1.05712	1.14089
9.26667	0.979357	1.05717	1.14116
9.27083	0.979137	1.05724	1.14157
9.27273	0.979036	1.05727	1.14176
9.27381	0.978978	1.05729	1.14186
9.27778	0.978765	1.05735	1.14225
9.27778	0.978765	1.05735	1.14225
9.28571	0.978334	1.05748	1.14304
9.28788	0.978215	1.05752	1.14325
9.28889	0.978159	1.05754	1.14335
9.29167	0.978005	1.05758	1.14363
9.2963	0.977746	1.05765	1.14409
9.2963	0.977746	1.05765	1.14409
9.3	0.977537	1.05771	1.14446
9.30303	0.977365	1.05776	1.14476
9.30556	0.977221	1.0578	1.14502
9.30952	0.976993	1.05786	1.14542
9.3125	0.976821	1.0579	1.14572
9.31481	0.976686	1.05794	1.14595
9.31481	0.976686	1.05794	1.14595
9.31818	0.976489	1.05799	1.14629
9.31944	0.976414	1.05801	1.14642
9.32222	0.97625	1.05805	1.1467
9.33333	0.975586	1.05821	1.14782
9.33333	0.975586	1.05821	1.14782
9.34722	0.974735	1.0584	1.14924
9.34849	0.974657	1.05841	1.14937
9.35185	0.974447	1.05846	1.14972
9.35417	0.974302	1.05849	1.14995
9.35714	0.974115	1.05853	1.15026
9.36111	0.973864	1.05858	1.15067
9.36667	0.973509	1.05865	1.15124
9.36667	0.973509	1.05865	1.15124
9.37037	0.973271	1.0587	1.15162
9.3718	0.973179	1.05872	1.15177
9.375	0.972972	1.05876	1.1521
9.37778	0.972791	1.05879	1.15239
9.38095	0.972583	1.05883	1.15272
9.38462	0.972342	1.05887	1.1531
9.38889	0.97206	1.05892	1.15355
9.38889	0.97206	1.05892	1.15355
9.39394	0.971723	1.05898	1.15407
9.39583	0.971597	1.059	1.15427
9.39744	0.971489	1.05902	1.15444
9.4	0.971316	1.05905	1.1547
9.40278	0.971129	1.05908	1.15499
9.40476	0.970994	1.0591	1.1552
9.40741	0.970814	1.05913	1.15548
9.40741	0.970814	1.05913	1.15548
9.40909	0.970699	1.05915	1.15566
9.41111	0.970561	1.05917	1.15587
9.41667	0.970179	1.05923	1.15645
9.41667	0.970179	1.05923	1.15645
9.42424	0.969653	1.05931	1.15725
9.42593	0.969536	1.05932	1.15742
9.42857	0.969351	1.05935	1.1577
9.43056	0.969211	1.05937	1.15791
9.43333	0.969016	1.0594	1.1582
9.4375	0.968721	1.05944	1.15864
9.43939	0.968587	1.05945	1.15884
9.44444	0.968226	1.0595	1.15938
9.44444	0.968226	1.0595	1.15938
9.45	0.967828	1.05955	1.15997
9.45238	0.967656	1.05957	1.16022
9.45454	0.9675	1.05959	1.16045
9.45556	0.967426	1.0596	1.16055
9.45833	0.967225	1.05962	1.16085
9.46296	0.966887	1.05966	1.16134
9.46667	0.966616	1.05969	1.16173
9.4697	0.966393	1.05972	1.16205
9.47222	0.966207	1.05974	1.16232
9.47222	0.966207	1.05974	1.16232
9.47436	0.966049	1.05975	1.16255
9.47619	0.965914	1.05977	1.16274
9.47778	0.965796	1.05978	1.16291
9.47917	0.965693	1.05979	1.16306
9.47917	0.965693	1.05979	1.16306
9.48148	0.96552	1.05981	1.16331
9.48148	0.96552	1.05981	1.16331
9.48485	0.965269	1.05983	1.16367
9.48611	0.965174	1.05984	1.1638
9.48809	0.965026	1.05986	1.16401
9.5	0.964127	1.05994	1.16528
9.51111	0.963279	1.06001	1.16646
9.51389	0.963065	1.06003	1.16676
9.51515	0.962968	1.06004	1.16689
9.51852	0.962708	1.06006	1.16725
9.52083	0.962529	1.06007	1.1675
9.52381	0.962298	1.06009	1.16782
9.52778	0.96199	1.06011	1.16824
9.5303	0.961793	1.06012	1.16851
9.53333	0.961556	1.06014	1.16883
9.53704	0.961266	1.06016	1.16923
9.54167	0.960902	1.06018	1.16972
9.54546	0.960603	1.0602	1.17013
9.54762	0.960432	1.06021	1.17036
9.55556	0.959802	1.06025	1.1712
9.55556	0.959802	1.06025	1.1712
9.56061	0.959399	1.06027	1.17174
9.5625	0.959248	1.06027	1.17194
9.56667	0.958914	1.06029	1.17238
9.57143	0.958531	1.06031	1.17289
9.57407	0.958317	1.06032	1.17317
9.57407	0.958317	1.06032	1.17317
9.57576	0.958181	1.06032	1.17335
9.58333	0.957568	1.06035	1.17416
9.58333	0.957568	1.06035	1.17416
9.59091	0.956951	1.06037	1.17496
9.59259	0.956814	1.06037	1.17514
9.59524	0.956597	1.06038	1.17542
9.6	0.956207	1.06039	1.17593
9.60417	0.955865	1.0604	1.17637
9.60606	0.955709	1.0604	1.17657
9.61111	0.955292	1.06041	1.1771
9.61111	0.955292	1.06041	1.1771
9.61905	0.954635	1.06043	1.17794
9.62121	0.954455	1.06043	1.17817
9.625	0.95414	1.06043	1.17857
9.62963	0.953754	1.06044	1.17905
9.63333	0.953445	1.06044	1.17944
9.63636	0.953191	1.06044	1.17976
9.63889	0.95298	1.06044	1.18003
9.64286	0.952646	1.06045	1.18044
9.64444	0.952513	1.06045	1.18061
9.64583	0.952396	1.06045	1.18076
9.64815	0.952201	1.06045	1.181
9.65151	0.951917	1.06045	1.18135
9.65278	0.951811	1.06045	1.18148
9.65476	0.951643	1.06045	1.18169
9.65556	0.951576	1.06045	1.18177
9.66667	0.950635	1.06044	1.18293
9.66667	0.950635	1.06044	1.18293
9.67778	0.949688	1.06043	1.18409
9.68182	0.949343	1.06043	1.18451
9.68519	0.949055	1.06042	1.18485
9.68519	0.949055	1.06042	1.18485
9.6875	0.948857	1.06042	1.18509
9.69048	0.948602	1.06041	1.1854
9.69444	0.948261	1.0604	1.18581
9.69697	0.948044	1.0604	1.18607
9.7	0.947783	1.06039	1.18638
9.7037	0.947464	1.06038	1.18676
9.7037	0.947464	1.06038	1.18676
9.70833	0.947065	1.06037	1.18724
9.71212	0.946738	1.06036	1.18763
9.71429	0.946551	1.06036	1.18785
9.71667	0.946345	1.06035	1.18809
9.72222	0.945863	1.06033	1.18866
9.72222	0.945863	1.06033	1.18866
9.72917	0.94526	1.06031	1.18936
9.73333	0.944898	1.06029	1.18978
9.73611	0.944656	1.06028	1.19007
9.73809	0.944483	1.06028	1.19027
9.74074	0.944253	1.06027	1.19053
9.74074	0.944253	1.06027	1.19053
9.74242	0.944106	1.06026	1.1907
9.75	0.943444	1.06023	1.19147
9.75758	0.942782	1.06019	1.19222
9.75926	0.942634	1.06018	1.19239
9.76191	0.942402	1.06017	1.19266
9.76389	0.942228	1.06016	1.19285
9.76667	0.941984	1.06015	1.19313
9.76667	0.941984	1.06015	1.19313
9.76923	0.941759	1.06013	1.19339
9.77083	0.941619	1.06012	1.19355
9.77778	0.941008	1.06009	1.19423
9.78571	0.940309	1.06004	1.19502
9.78788	0.940118	1.06003	1.19523
9.79167	0.939784	1.06	1.1956
9.79487	0.939501	1.05998	1.19591
9.7963	0.939375	1.05997	1.19605
9.8	0.939048	1.05995	1.19642
9.80556	0.938557	1.05991	1.19696
9.80556	0.938557	1.05991	1.19696
9.80769	0.938368	1.0599	1.19716
9.80952	0.938205	1.05988	1.19734
9.8125	0.937942	1.05986	1.19763
9.81481	0.937737	1.05985	1.19785
9.81944	0.937326	1.05981	1.1983
9.82222	0.93708	1.05979	1.19857
9.83333	0.936093	1.0597	1.19963
9.83333	0.936093	1.0597	1.19963
9.84615	0.934952	1.05959	1.20085
9.84722	0.934857	1.05958	1.20095
9.85185	0.934445	1.05954	1.20139
9.85417	0.934239	1.05952	1.20161
9.85714	0.933973	1.05949	1.20188
9.85897	0.93381	1.05948	1.20206
9.86111	0.933619	1.05946	1.20226
9.86111	0.933619	1.05946	1.20226
9.86364	0.933394	1.05943	1.20249
9.86667	0.933124	1.0594	1.20278
9.87037	0.932793	1.05937	1.20312
9.87037	0.932793	1.05937	1.20312
9.875	0.932379	1.05932	1.20355
9.88095	0.931847	1.05926	1.2041
9.88889	0.931137	1.05918	1.20483
9.89394	0.930686	1.05912	1.20529
9.89583	0.930516	1.0591	1.20546
9.89744	0.930372	1.05909	1.20561
9.9	0.930143	1.05906	1.20584
9.90278	0.929894	1.05903	1.20609
9.90476	0.929716	1.059	1.20627
9.90741	0.929479	1.05897	1.20651
9.90909	0.929328	1.05895	1.20666
9.91667	0.928649	1.05887	1.20734
9.91667	0.928649	1.05887	1.20734
9.92222	0.92815	1.0588	1.20784
9.92593	0.927818	1.05875	1.20817
9.92857	0.92758	1.05872	1.2084
9.93056	0.927402	1.0587	1.20858
9.93333	0.927152	1.05866	1.20882
9.9375	0.926778	1.05861	1.20919
9.93939	0.926608	1.05858	1.20936
9.94048	0.926511	1.05857	1.20945
9.94444	0.926154	1.05852	1.2098
9.94444	0.926154	1.05852	1.2098
9.95	0.925654	1.05844	1.21028
9.95238	0.92544	1.05841	1.21049
9.95454	0.925245	1.05838	1.21068
9.95833	0.924904	1.05833	1.21101
9.96296	0.924488	1.05827	1.21141
9.96667	0.924154	1.05822	1.21172
9.9697	0.923881	1.05817	1.21198
9.97222	0.923653	1.05814	1.2122
9.97619	0.923296	1.05808	1.21254
9.97917	0.923027	1.05804	1.21279
9.98148	0.922819	1.058	1.21299
9.98333	0.922652	1.05797	1.21314
9.98485	0.922515	1.05795	1.21327
9.98611	0.922401	1.05793	1.21338
9.98889	0.922151	1.05789	1.21361
10	0.921148	1.05772	1.21454
10.0111	0.920144	1.05754	1.21546
10.0185	0.919473	1.05742	1.21607
10.0185	0.919473	1.05742	1.21607
10.0208	0.919264	1.05739	1.21626
10.0238	0.918994	1.05734	1.2165
10.0278	0.918635	1.05727	1.21683
10.0333	0.918132	1.05718	1.21728
10.037	0.917795	1.05711	1.21758
10.0417	0.917375	1.05703	1.21795
10.0455	0.917031	1.05697	1.21825
10.0476	0.916834	1.05693	1.21843
10.05	0.916618	1.05688	1.21862
10.0556	0.916112	1.05679	1.21906
10.0556	0.916112	1.05679	1.21906
10.0625	0.915479	1.05666	1.21961
10.0667	0.915099	1.05658	1.21994
10.0694	0.914846	1.05653	1.22016
10.0714	0.914664	1.05649	1.22032
10.0741	0.914423	1.05644	1.22052
10.0758	0.914268	1.05641	1.22066
10.0833	0.913575	1.05627	1.22125
10.0833	0.913574	1.05627	1.22125
10.0909	0.912879	1.05612	1.22184
10.0926	0.912725	1.05609	1.22197
10.0952	0.912481	1.05604	1.22217
10.0972	0.912299	1.056	1.22233
10.1	0.912043	1.05594	1.22254
10.1042	0.911659	1.05586	1.22287
10.1111	0.911019	1.05572	1.2234
10.1111	0.911018	1.05572	1.2234
10.119	0.910284	1.05555	1.22401
10.1212	0.910084	1.05551	1.22417
10.125	0.909732	1.05543	1.22446
10.1296	0.909302	1.05533	1.22482
10.1333	0.908958	1.05525	1.2251
10.1364	0.908676	1.05519	1.22533
10.1389	0.90844	1.05514	1.22552
10.1429	0.908069	1.05505	1.22582
10.1444	0.907922	1.05502	1.22594
10.1458	0.907792	1.05499	1.22605
10.1481	0.907575	1.05494	1.22622
10.1528	0.907141	1.05483	1.22657
10.1556	0.90688	1.05477	1.22678
10.1667	0.905836	1.05452	1.22762
10.1667	0.905835	1.05452	1.22762
10.1818	0.904403	1.05418	1.22875
10.1852	0.904083	1.0541	1.229
10.1875	0.903863	1.05404	1.22918
10.1905	0.90358	1.05397	1.2294
10.1944	0.903202	1.05388	1.22969
10.2	0.902671	1.05375	1.23011
10.2037	0.902317	1.05366	1.23038
10.2083	0.901873	1.05355	1.23073
10.2121	0.901509	1.05345	1.23101
10.2143	0.9013	1.0534	1.23117
10.218	0.900948	1.05331	1.23144
10.2222	0.900536	1.05321	1.23176
10.2222	0.900536	1.05321	1.23176
10.2292	0.899863	1.05303	1.23227
10.2308	0.899708	1.05299	1.23239
10.2333	0.89946	1.05293	1.23258
10.2361	0.89919	1.05286	1.23279
10.2381	0.898996	1.05281	1.23294
10.2407	0.898739	1.05274	1.23313
10.25	0.897834	1.0525	1.23382
10.2556	0.897289	1.05236	1.23423
10.2576	0.897091	1.05231	1.23438
10.2593	0.896926	1.05226	1.2345
10.2619	0.896666	1.05219	1.2347
10.2667	0.896196	1.05207	1.23505
10.2708	0.895785	1.05196	1.23536
10.2778	0.895096	1.05177	1.23587
10.2778	0.895096	1.05177	1.23587
10.2857	0.894307	1.05156	1.23646
10.2917	0.893712	1.0514	1.2369
10.2963	0.893248	1.05127	1.23725
10.3	0.892877	1.05117	1.23752
10.3056	0.892318	1.05101	1.23793
10.3111	0.891758	1.05086	1.23834
10.3125	0.891617	1.05082	1.23845
10.3148	0.891384	1.05075	1.23862
10.3182	0.891042	1.05066	1.23887
10.3333	0.8895	1.05023	1.24
10.3333	0.889499	1.05023	1.24
10.3472	0.888074	1.04982	1.24103
10.35	0.887788	1.04974	1.24124
10.3519	0.887597	1.04969	1.24138
10.3519	0.887597	1.04969	1.24138
10.3542	0.887357	1.04962	1.24155
10.3571	0.88705	1.04953	1.24178
10.3611	0.886638	1.04941	1.24207
10.3667	0.88606	1.04925	1.24249
10.3704	0.885675	1.04914	1.24277
10.3718	0.885527	1.04909	1.24288
10.375	0.885191	1.049	1.24312
10.381	0.884568	1.04882	1.24356
10.3889	0.883734	1.04858	1.24416
10.3889	0.883734	1.04858	1.24416
10.3958	0.883001	1.04836	1.24469
10.4	0.88256	1.04823	1.245
10.4048	0.882055	1.04808	1.24537
10.4074	0.881773	1.048	1.24557
10.4091	0.881595	1.04795	1.24569
10.4111	0.881379	1.04789	1.24585
10.4167	0.880786	1.04771	1.24627
10.4167	0.880786	1.04771	1.24627
10.4259	0.879794	1.04742	1.24698
10.4286	0.87951	1.04733	1.24718
10.4333	0.878997	1.04718	1.24754
10.4375	0.878547	1.04705	1.24786
10.4444	0.877795	1.04682	1.2484
10.45	0.877191	1.04664	1.24882
10.4524	0.876932	1.04656	1.24901
10.4583	0.876283	1.04637	1.24947
10.463	0.875777	1.04622	1.24983
10.4667	0.87537	1.04609	1.25011
10.4697	0.875037	1.04599	1.25035
10.4722	0.87476	1.04591	1.25054
10.4762	0.874323	1.04578	1.25085
10.4792	0.873994	1.04568	1.25108
10.4815	0.873739	1.0456	1.25126
10.4833	0.873534	1.04554	1.25141
10.4861	0.873226	1.04544	1.25163
10.4889	0.872918	1.04535	1.25184
10.5	0.871682	1.04497	1.25271
10.5139	0.870127	1.0445	1.25381
10.5185	0.869606	1.04434	1.25417
10.5208	0.869346	1.04426	1.25436
10.5222	0.869189	1.04421	1.25447
10.5238	0.86901	1.04415	1.25459
10.5278	0.868561	1.04401	1.25491
10.5333	0.867933	1.04382	1.25535
10.537	0.867512	1.04369	1.25564
10.5417	0.866986	1.04353	1.25601
10.5476	0.866308	1.04331	1.25649
10.5556	0.8654	1.04303	1.25712
10.5556	0.8654	1.04303	1.25712
10.5606	0.864821	1.04285	1.25753
10.5625	0.864604	1.04278	1.25768
10.5667	0.864124	1.04263	1.25802
10.5714	0.863576	1.04246	1.2584
10.5741	0.863271	1.04237	1.25862
10.5833	0.8622	1.04203	1.25937
10.5926	0.861125	1.04169	1.26012
10.5952	0.860816	1.04159	1.26034
10.6	0.860261	1.04142	1.26072
10.6111	0.858961	1.04101	1.26163
10.619	0.858029	1.04071	1.26229
10.625	0.857328	1.04049	1.26278
10.6296	0.856782	1.04031	1.26316
10.631	0.856626	1.04026	1.26327
10.6333	0.856344	1.04017	1.26346
10.6364	0.855986	1.04006	1.26371
10.6389	0.855686	1.03996	1.26392
10.6429	0.855215	1.03981	1.26425
10.6458	0.854862	1.0397	1.2645
10.6481	0.854587	1.03961	1.26469
10.6528	0.854036	1.03943	1.26508
10.6539	0.853908	1.03939	1.26517
10.6556	0.853704	1.03933	1.26531
10.6667	0.852377	1.0389	1.26624
10.6667	0.852377	1.0389	1.26624
10.6852	0.850153	1.03818	1.26779
10.6875	0.849875	1.03809	1.26799
10.6944	0.849037	1.03782	1.26857
10.7	0.848365	1.0376	1.26904
10.7037	0.847917	1.03745	1.26936
10.7083	0.847356	1.03727	1.26975
10.7167	0.846343	1.03694	1.27046
10.7222	0.845667	1.03672	1.27093
10.7273	0.845051	1.03652	1.27136
10.7333	0.844311	1.03627	1.27188
10.7407	0.843405	1.03597	1.27251
10.75	0.84227	1.0356	1.27331
10.7593	0.841132	1.03522	1.2741
10.7619	0.840807	1.03512	1.27433
10.7667	0.840219	1.03492	1.27474
10.7708	0.839707	1.03475	1.2751
10.7778	0.838849	1.03447	1.2757
10.7778	0.838848	1.03447	1.2757
10.7857	0.837868	1.03414	1.27639
10.7879	0.837599	1.03405	1.27657
10.7889	0.837474	1.03401	1.27666
10.7917	0.837129	1.03389	1.2769
10.7963	0.836555	1.0337	1.27731
10.8	0.836096	1.03355	1.27763
10.8056	0.835405	1.03331	1.27811
10.8125	0.834542	1.03302	1.27871
10.8148	0.834254	1.03293	1.27892
10.8333	0.831944	1.03215	1.28053
10.8333	0.831944	1.03215	1.28053
10.85	0.829859	1.03144	1.28199
10.8519	0.829627	1.03136	1.28215
10.8611	0.828466	1.03097	1.28297
10.8667	0.827768	1.03073	1.28345
10.8704	0.827303	1.03057	1.28378
10.875	0.826721	1.03037	1.28419
10.8889	0.824973	1.02977	1.28541
10.8958	0.824099	1.02947	1.28602
10.8958	0.824099	1.02947	1.28602
10.9	0.823574	1.02929	1.28639
10.9028	0.823223	1.02917	1.28663
10.9048	0.822973	1.02908	1.28681
10.9074	0.822639	1.02897	1.28704
10.9091	0.822427	1.02889	1.28719
10.9167	0.821471	1.02856	1.28786
10.9167	0.82147	1.02856	1.28786
10.9231	0.82066	1.02828	1.28843
10.9259	0.8203	1.02816	1.28868
10.9333	0.819365	1.02783	1.28933
10.9375	0.818837	1.02765	1.2897
10.9444	0.817959	1.02734	1.29032
10.9444	0.817959	1.02734	1.29032
10.9524	0.816954	1.02699	1.29102
10.9583	0.816201	1.02672	1.29155
10.963	0.815615	1.02652	1.29196
10.9667	0.815145	1.02635	1.29228
10.9697	0.814761	1.02622	1.29255
10.9722	0.814441	1.0261	1.29278
10.9792	0.813561	1.02579	1.29339
10.9815	0.813268	1.02569	1.2936
10.9861	0.812681	1.02548	1.29401
11	0.81092	1.02486	1.29524
11.0185	0.808571	1.02402	1.29688
11.0208	0.808278	1.02391	1.29708
11.0278	0.807396	1.0236	1.2977
11.0333	0.806692	1.02335	1.29819
11.037	0.806222	1.02318	1.29852
11.0417	0.805635	1.02297	1.29893
11.0476	0.80488	1.02269	1.29945
11.0556	0.803873	1.02233	1.30015
11.0694	0.802114	1.02169	1.30138
11.0741	0.801527	1.02148	1.30179
11.0833	0.800354	1.02105	1.30261
11.0926	0.799181	1.02062	1.30342
11.0952	0.798846	1.0205	1.30366
11.1	0.798243	1.02028	1.30408
11.1042	0.797715	1.02009	1.30444
11.1111	0.796837	1.01976	1.30506
11.1111	0.796837	1.01976	1.30506
11.119	0.795833	1.01939	1.30575
11.125	0.795081	1.01912	1.30628
11.1296	0.794496	1.0189	1.30669
11.1333	0.794028	1.01873	1.30701
11.1389	0.793326	1.01847	1.3075
11.1429	0.792825	1.01828	1.30785
11.1667	0.789822	1.01716	1.30994
11.1667	0.789822	1.01716	1.30994
11.1852	0.78749	1.01629	1.31156
11.1875	0.787199	1.01618	1.31176
11.1905	0.786824	1.01604	1.31202
11.1944	0.786326	1.01585	1.31237
11.2	0.785628	1.01559	1.31285
11.2037	0.785163	1.01541	1.31318
11.2083	0.784581	1.01519	1.31358
11.2143	0.783833	1.01491	1.3141
11.2222	0.782838	1.01453	1.31479
11.2292	0.781967	1.0142	1.3154
11.2333	0.781446	1.014	1.31576
11.2381	0.780848	1.01377	1.31618
11.2407	0.780518	1.01365	1.3164
11.2424	0.780307	1.01357	1.31655
11.25	0.779359	1.0132	1.31721
11.2593	0.778201	1.01276	1.31802
11.2593	0.778201	1.01276	1.31802
11.2619	0.777871	1.01263	1.31825
11.2639	0.777623	1.01254	1.31842
11.2667	0.777275	1.0124	1.31866
11.2778	0.775888	1.01187	1.31963
11.2778	0.775888	1.01187	1.31963
11.2879	0.774628	1.01139	1.32051
11.2917	0.774155	1.0112	1.32084
11.2963	0.773577	1.01098	1.32124
11.3	0.773116	1.0108	1.32156
11.3056	0.772423	1.01053	1.32204
11.3125	0.771558	1.0102	1.32265
11.3148	0.77127	1.01009	1.32285
11.3167	0.771038	1.01	1.32301
11.3333	0.768961	1.00919	1.32447
11.3333	0.768961	1.00919	1.32447
11.3519	0.766653	1.00829	1.32609
11.3542	0.766363	1.00818	1.3263
11.3611	0.765498	1.00784	1.32691
11.3667	0.764804	1.00757	1.3274
11.3704	0.764343	1.00739	1.32772
11.375	0.763765	1.00716	1.32813
11.3846	0.762564	1.0067	1.32898
11.3889	0.762031	1.00649	1.32936
11.3958	0.761163	1.00615	1.32998
11.4	0.760642	1.00594	1.33035
11.4048	0.760047	1.00571	1.33078
11.4074	0.759715	1.00558	1.33101
11.4167	0.758556	1.00513	1.33184
11.4231	0.757753	1.00481	1.33242
11.4242	0.757608	1.00475	1.33253
11.4259	0.757396	1.00467	1.33268
11.4286	0.757065	1.00454	1.33292
11.4444	0.755073	1.00376	1.33436
11.4524	0.754075	1.00337	1.33508
11.4583	0.753327	1.00308	1.33562
11.463	0.752744	1.00285	1.33605
11.4667	0.752276	1.00266	1.33639
11.4722	0.751576	1.00239	1.3369
11.4762	0.751076	1.00219	1.33727
11.5	0.748064	1.00101	1.33949
11.5185	0.745714	1.00009	1.34124
11.5238	0.74504	0.999828	1.34175
11.5278	0.744535	0.99963	1.34213
11.5333	0.743827	0.999354	1.34266
11.537	0.743354	0.999168	1.34302
11.5417	0.742763	0.998937	1.34346
11.5476	0.742002	0.99864	1.34404
11.5556	0.740986	0.998243	1.34482
[truncated: 276 more rows]

## Sheet: Supplementary figure S4b
x	Lower_Limit	Point_Estimate	Upper_Limit
15	0.59877	1.11278	2.06804
15.0278	0.602806	1.11213	2.05178
15.0556	0.606837	1.11147	2.03574
15.0833	0.610863	1.11081	2.01994
15.1111	0.614883	1.11015	2.00434
15.1667	0.622905	1.10883	1.97381
15.1944	0.626903	1.10816	1.95886
15.2	0.627703	1.10803	1.95589
15.2083	0.6289	1.10782	1.95146
15.2222	0.630894	1.10749	1.94412
15.25	0.634875	1.10682	1.92958
15.2778	0.638846	1.10614	1.91525
15.2917	0.640827	1.1058	1.90816
15.3	0.642014	1.1056	1.90393
15.3333	0.646752	1.10478	1.88719
15.3519	0.649377	1.10433	1.87801
15.3846	0.654006	1.10351	1.86198
15.3889	0.654607	1.10341	1.85991
15.4048	0.656841	1.10301	1.85226
15.4167	0.658513	1.10272	1.84656
15.4259	0.659812	1.10248	1.84215
15.4444	0.662402	1.10202	1.8334
15.4667	0.665503	1.10146	1.82301
15.4722	0.666275	1.10132	1.82043
15.5	0.67013	1.10062	1.80765
15.5222	0.673201	1.10005	1.79755
15.5556	0.677783	1.0992	1.78263
15.5833	0.681578	1.09848	1.77039
15.6111	0.685351	1.09776	1.75833
15.6296	0.687854	1.09728	1.75039
15.6667	0.692828	1.0963	1.73475
15.6667	0.692828	1.0963	1.73475
15.6905	0.696002	1.09567	1.72485
15.7	0.697265	1.09542	1.72093
15.7143	0.699156	1.09504	1.71508
15.7222	0.700203	1.09483	1.71186
15.7292	0.701118	1.09464	1.70904
15.75	0.70385	1.09408	1.70067
15.7778	0.707469	1.09333	1.68964
15.8333	0.714617	1.09181	1.6681
15.8333	0.714618	1.09181	1.6681
15.8611	0.718146	1.09104	1.65757
15.8889	0.721641	1.09027	1.6472
15.9	0.72303	1.08996	1.6431
15.9167	0.725104	1.08949	1.63699
15.9444	0.728531	1.0887	1.62694
16	0.735282	1.08711	1.60729
16.0151	0.737097	1.08667	1.60204
16.0303	0.738902	1.08623	1.59683
16.0417	0.740249	1.0859	1.59296
16.0556	0.741886	1.0855	1.58825
16.0833	0.74513	1.08468	1.57895
16.1	0.747058	1.08418	1.57344
16.1111	0.748336	1.08385	1.5698
16.125	0.749924	1.08344	1.56527
16.1333	0.750872	1.08319	1.56257
16.1389	0.751503	1.08302	1.56078
16.1667	0.75463	1.08218	1.5519
16.1944	0.757716	1.08133	1.54317
16.2083	0.759244	1.08091	1.53885
16.2222	0.760762	1.08048	1.53456
16.2407	0.762769	1.07991	1.5289
16.25	0.763766	1.07962	1.52609
16.2593	0.764759	1.07933	1.52329
16.2667	0.76555	1.0791	1.52106
16.2778	0.76673	1.07875	1.51774
16.3056	0.769652	1.07787	1.50952
16.3333	0.772531	1.07699	1.50143
16.3542	0.774664	1.07632	1.49543
16.3611	0.775369	1.07609	1.49345
16.375	0.776773	1.07564	1.48951
16.3809	0.777371	1.07545	1.48783
16.3889	0.778166	1.07519	1.48559
16.3889	0.778166	1.07519	1.48559
16.4074	0.780008	1.07459	1.48042
16.4167	0.780921	1.07428	1.47785
16.4242	0.781665	1.07403	1.47576
16.4444	0.783634	1.07337	1.47022
16.4583	0.784976	1.0729	1.46645
16.463	0.785421	1.07275	1.46519
16.4815	0.787189	1.07213	1.46021
16.5	0.788939	1.07151	1.45528
16.5185	0.790671	1.07088	1.45039
16.5333	0.792044	1.07037	1.44651
16.5417	0.792811	1.07009	1.44434
16.5476	0.793357	1.06988	1.4428
16.5556	0.794082	1.06961	1.44074
16.5625	0.794714	1.06937	1.43895
16.5714	0.795523	1.06906	1.43666
16.5833	0.796594	1.06865	1.43362
16.5926	0.797423	1.06833	1.43127
16.6111	0.799068	1.06768	1.42659
16.6389	0.801504	1.0667	1.41965
16.6429	0.80185	1.06656	1.41866
16.6458	0.802107	1.06646	1.41793
16.6482	0.802308	1.06637	1.41735
16.6667	0.803904	1.06571	1.41279
16.6852	0.805483	1.06505	1.40826
16.6944	0.806266	1.06472	1.40602
16.7	0.806734	1.06452	1.40467
16.7037	0.807046	1.06438	1.40377
16.7083	0.807434	1.06421	1.40266
16.7222	0.808593	1.06371	1.39932
16.7381	0.809909	1.06313	1.39552
16.75	0.810887	1.06269	1.39269
16.7778	0.813146	1.06167	1.38615
16.7917	0.814264	1.06115	1.3829
16.8	0.81493	1.06084	1.38096
16.8056	0.815373	1.06063	1.37967
16.8095	0.815688	1.06049	1.37875
16.8125	0.815924	1.06038	1.37806
16.8333	0.817567	1.05959	1.37327
16.8518	0.819012	1.05889	1.36904
16.8611	0.819729	1.05854	1.36693
16.8704	0.820443	1.05819	1.36484
16.875	0.820799	1.05802	1.36379
16.8833	0.821436	1.0577	1.36192
16.8889	0.82186	1.05749	1.36067
16.8939	0.822245	1.0573	1.35954
16.9	0.822704	1.05706	1.35819
16.9103	0.823479	1.05667	1.3559
16.9167	0.823961	1.05643	1.35448
16.9259	0.824654	1.05607	1.35243
16.9444	0.82603	1.05536	1.34835
16.9583	0.827054	1.05482	1.34532
16.963	0.827393	1.05464	1.34431
16.9722	0.82807	1.05429	1.3423
16.9815	0.828743	1.05393	1.3403
17	0.83008	1.05321	1.33631
17.0185	0.831403	1.05249	1.33236
17.0238	0.831779	1.05228	1.33123
17.0278	0.83206	1.05212	1.33039
17.0333	0.832452	1.05191	1.32922
17.037	0.832714	1.05176	1.32843
17.0417	0.833039	1.05158	1.32746
17.0556	0.834011	1.05104	1.32454
17.0625	0.834494	1.05077	1.32309
17.0667	0.834783	1.0506	1.32222
17.0741	0.835295	1.05031	1.32068
17.0758	0.835411	1.05025	1.32033
17.0833	0.835932	1.04995	1.31876
17.0926	0.836566	1.04959	1.31685
17.1	0.837071	1.04929	1.31532
17.1111	0.837825	1.04886	1.31304
17.125	0.83876	1.04831	1.31021
17.1296	0.83907	1.04813	1.30927
17.1333	0.839317	1.04798	1.30852
17.1389	0.839688	1.04776	1.3074
17.1667	0.841522	1.04667	1.30182
17.1852	0.842729	1.04593	1.29814
17.1875	0.842878	1.04584	1.29768
17.1944	0.843327	1.04557	1.29631
17.2	0.843684	1.04535	1.29522
17.2037	0.843922	1.0452	1.29449
17.2083	0.844218	1.04502	1.29358
17.2222	0.845103	1.04447	1.29087
17.2222	0.845103	1.04447	1.29087
17.2292	0.845542	1.0442	1.28952
17.2333	0.845805	1.04403	1.28872
17.2361	0.84598	1.04392	1.28818
17.2407	0.84627	1.04374	1.28728
17.2444	0.846502	1.04359	1.28657
17.25	0.846849	1.04337	1.2855
17.2593	0.847425	1.04301	1.28373
17.2619	0.847589	1.0429	1.28322
17.2639	0.847712	1.04282	1.28284
17.2708	0.84814	1.04255	1.28152
17.2778	0.848567	1.04227	1.2802
17.2857	0.849051	1.04196	1.2787
17.2917	0.849414	1.04172	1.27758
17.2963	0.849695	1.04154	1.2767
17.3	0.849919	1.0414	1.27601
17.3056	0.850255	1.04118	1.27497
17.3167	0.850921	1.04074	1.2729
17.3333	0.851912	1.04008	1.26981
17.3333	0.851913	1.04008	1.26981
17.3518	0.853001	1.03935	1.26641
17.3611	0.853541	1.03899	1.26472
17.3636	0.853688	1.03889	1.26426
17.3667	0.853863	1.03877	1.26371
17.3704	0.854077	1.03862	1.26304
17.375	0.854344	1.03844	1.2622
17.3833	0.854822	1.03811	1.2607
17.3889	0.85514	1.03789	1.2597
17.4	0.855771	1.03746	1.25772
17.4028	0.855928	1.03735	1.25722
17.4167	0.856709	1.0368	1.25476
17.4259	0.857225	1.03644	1.25312
17.4286	0.857372	1.03634	1.25266
17.4375	0.857866	1.03599	1.25109
17.4444	0.858247	1.03572	1.24988
17.4583	0.859005	1.03517	1.24747
17.463	0.859256	1.03499	1.24667
17.4667	0.859457	1.03485	1.24603
17.4722	0.859756	1.03463	1.24508
17.4762	0.859969	1.03448	1.2444
17.4792	0.860129	1.03436	1.24389
17.4815	0.860252	1.03427	1.2435
17.4889	0.860647	1.03399	1.24224
17.5	0.861234	1.03355	1.24035
17.5111	0.861817	1.03312	1.23848
17.5139	0.861962	1.03302	1.23802
17.5185	0.862203	1.03284	1.23724
17.5208	0.862323	1.03275	1.23685
17.5278	0.862683	1.03248	1.2357
17.5333	0.862968	1.03227	1.23478
17.537	0.863159	1.03212	1.23416
17.5417	0.863395	1.03194	1.2334
17.5476	0.863698	1.03172	1.23242
17.5556	0.864101	1.03141	1.23112
17.5667	0.864659	1.03098	1.2293
17.5714	0.864897	1.0308	1.22853
17.5741	0.865029	1.0307	1.2281
17.5758	0.865113	1.03064	1.22783
17.5833	0.865488	1.03035	1.22661
17.5926	0.865944	1.02999	1.22512
17.5926	0.865944	1.02999	1.22512
17.6	0.866306	1.02971	1.22394
17.6042	0.866509	1.02955	1.22327
17.6111	0.866845	1.02929	1.22217
17.6111	0.866845	1.02929	1.22217
17.6191	0.867227	1.02899	1.22092
17.625	0.867512	1.02876	1.21998
17.6296	0.867733	1.02859	1.21926
17.6333	0.867909	1.02845	1.21868
17.6389	0.868172	1.02824	1.21781
17.6429	0.86836	1.02809	1.2172
17.6458	0.868499	1.02798	1.21674
17.6482	0.868608	1.02789	1.21638
17.6667	0.86947	1.02719	1.21353
17.6852	0.870318	1.0265	1.21071
17.6875	0.870423	1.02641	1.21036
17.6944	0.870737	1.02616	1.20932
17.7	0.870987	1.02595	1.20848
17.7037	0.871152	1.02581	1.20793
17.7083	0.871359	1.02564	1.20724
17.7222	0.871975	1.02513	1.20518
17.7222	0.871975	1.02513	1.20518
17.7292	0.87228	1.02487	1.20415
17.7333	0.872462	1.02472	1.20354
17.7381	0.872669	1.02454	1.20285
17.7407	0.872784	1.02444	1.20246
17.7424	0.872856	1.02438	1.20221
17.75	0.873183	1.02411	1.20111
17.7593	0.87358	1.02377	1.19977
17.7639	0.873777	1.0236	1.19911
17.7667	0.873895	1.0235	1.19871
17.7708	0.874071	1.02335	1.19811
17.7778	0.874364	1.02309	1.19712
17.7857	0.874696	1.02281	1.196
17.7917	0.874943	1.02259	1.19515
17.7963	0.875135	1.02242	1.1945
17.8	0.875288	1.02229	1.19398
17.8056	0.875516	1.02209	1.1932
17.8222	0.876194	1.02149	1.19089
17.8333	0.87664	1.0211	1.18936
17.8333	0.87664	1.0211	1.18936
17.8472	0.877193	1.0206	1.18746
17.8518	0.877375	1.02044	1.18683
17.8542	0.877467	1.02036	1.18652
17.8571	0.877583	1.02025	1.18612
17.8611	0.877738	1.02011	1.18558
17.8667	0.877955	1.01992	1.18484
17.8704	0.878099	1.01979	1.18434
17.875	0.878278	1.01963	1.18372
17.8809	0.878507	1.01942	1.18293
17.8889	0.878811	1.01914	1.18188
17.8958	0.879074	1.0189	1.18096
17.9	0.879232	1.01875	1.18042
17.9048	0.879412	1.01859	1.17979
17.9074	0.879511	1.0185	1.17945
17.9167	0.879858	1.01818	1.17825
17.9167	0.879858	1.01818	1.17825
17.9259	0.880201	1.01786	1.17705
17.9286	0.880299	1.01777	1.17671
17.9333	0.880474	1.01761	1.1761
17.9375	0.880627	1.01747	1.17557
17.9444	0.880881	1.01723	1.17468
17.9524	0.881169	1.01696	1.17368
17.9583	0.881384	1.01676	1.17293
17.963	0.88155	1.0166	1.17234
17.9667	0.881683	1.01648	1.17188
17.9722	0.881881	1.01629	1.17119
17.9792	0.882128	1.01606	1.17032
17.9815	0.88221	1.01598	1.17003
17.9861	0.882374	1.01583	1.16946
18	0.882861	1.01536	1.16776
18.0167	0.883439	1.01482	1.16573
18.0185	0.883502	1.01475	1.16551
18.0238	0.883684	1.01458	1.16487
18.0278	0.88382	1.01445	1.16439
18.0333	0.884009	1.01427	1.16373
18.037	0.884135	1.01415	1.16328
18.0417	0.884292	1.014	1.16273
18.0476	0.884494	1.01381	1.16203
18.0556	0.884761	1.01355	1.16109
18.0556	0.884761	1.01355	1.16109
18.0625	0.884993	1.01333	1.16028
18.0667	0.885132	1.0132	1.15979
18.0714	0.88529	1.01304	1.15923
18.0741	0.885378	1.01296	1.15893
18.0833	0.885684	1.01267	1.15785
18.0909	0.885934	1.01243	1.15698
18.0926	0.885989	1.01237	1.15679
18.0952	0.886076	1.01229	1.15648
18.0952	0.886076	1.01229	1.15648
18.0972	0.886141	1.01223	1.15626
18.1	0.886231	1.01214	1.15594
18.1026	0.886315	1.01206	1.15565
18.1042	0.886368	1.01201	1.15546
18.1111	0.886593	1.01179	1.15467
18.1191	0.886851	1.01155	1.15378
18.125	0.887043	1.01136	1.15311
18.1296	0.887192	1.01122	1.15259
18.1296	0.887192	1.01122	1.15259
18.1333	0.887311	1.01111	1.15217
18.1389	0.887489	1.01094	1.15155
18.1429	0.887616	1.01081	1.15111
18.1458	0.887711	1.01072	1.15078
18.1482	0.887785	1.01065	1.15053
18.1515	0.887893	1.01055	1.15015
18.1667	0.888374	1.01009	1.14849
18.1667	0.888374	1.01009	1.14849
18.1778	0.888725	1.00976	1.14728
18.1806	0.888813	1.00968	1.14698
18.1852	0.888959	1.00954	1.14648
18.1875	0.889031	1.00947	1.14623
18.1905	0.889125	1.00938	1.14591
18.1944	0.889249	1.00927	1.14548
18.2	0.889424	1.0091	1.14489
18.2037	0.88954	1.00899	1.14449
18.2083	0.889685	1.00886	1.144
18.2111	0.889771	1.00878	1.1437
18.2143	0.889871	1.00869	1.14336
18.2222	0.890118	1.00846	1.14252
18.2222	0.890118	1.00846	1.14252
18.2292	0.890335	1.00825	1.14179
18.2333	0.890465	1.00814	1.14136
18.2361	0.890551	1.00806	1.14106
18.2381	0.890613	1.008	1.14086
18.2407	0.890695	1.00792	1.14058
18.2424	0.890747	1.00788	1.14041
18.25	0.890983	1.00766	1.13962
18.2593	0.891271	1.0074	1.13866
18.2619	0.891353	1.00733	1.13839
18.2639	0.891415	1.00727	1.13818
18.2667	0.891501	1.00719	1.1379
18.2708	0.89163	1.00708	1.13747
18.2727	0.891689	1.00702	1.13727
18.2778	0.891846	1.00688	1.13676
18.2857	0.892092	1.00666	1.13595
18.2917	0.892277	1.0065	1.13534
18.2917	0.892277	1.0065	1.13534
18.2963	0.892421	1.00637	1.13488
18.3	0.892536	1.00627	1.1345
18.3056	0.892709	1.00612	1.13394
18.3077	0.892776	1.00606	1.13373
18.3095	0.892833	1.00601	1.13354
18.3125	0.892925	1.00593	1.13325
18.3148	0.892997	1.00587	1.13301
18.3333	0.893576	1.00538	1.13117
18.3333	0.893576	1.00538	1.13117
18.3472	0.894011	1.00501	1.1298
18.3518	0.894157	1.00489	1.12934
18.3542	0.89423	1.00483	1.12912
18.3556	0.894273	1.0048	1.12898
18.3571	0.894323	1.00476	1.12882
18.3611	0.894448	1.00465	1.12844
18.3611	0.894448	1.00465	1.12844
18.3667	0.894624	1.00451	1.12789
18.3704	0.894741	1.00442	1.12753
18.375	0.894888	1.0043	1.12708
18.3809	0.895077	1.00415	1.12651
18.381	0.895077	1.00415	1.12651
18.3833	0.895153	1.00409	1.12628
18.3846	0.895194	1.00405	1.12615
18.3889	0.89533	1.00395	1.12574
18.3958	0.895552	1.00377	1.12507
18.4	0.895686	1.00367	1.12467
18.4028	0.895775	1.0036	1.1244
18.4048	0.895839	1.00355	1.12421
18.4074	0.895924	1.00349	1.12396
18.4111	0.896043	1.00339	1.12361
18.4167	0.896223	1.00326	1.12308
18.4259	0.896524	1.00303	1.1222
18.4259	0.896524	1.00303	1.1222
18.4286	0.89661	1.00297	1.12195
18.4306	0.896675	1.00292	1.12176
18.4333	0.896766	1.00286	1.1215
18.4375	0.896902	1.00276	1.1211
18.4394	0.896964	1.00271	1.12092
18.4444	0.89713	1.00259	1.12045
18.4444	0.897131	1.00259	1.12045
18.4524	0.897393	1.0024	1.1197
18.4583	0.897591	1.00226	1.11914
18.463	0.897745	1.00216	1.11871
18.4667	0.897869	1.00207	1.11836
18.4697	0.897971	1.002	1.11808
18.4722	0.898055	1.00194	1.11785
18.4762	0.898189	1.00185	1.11748
18.4792	0.898289	1.00178	1.1172
18.4815	0.898367	1.00173	1.11698
18.4861	0.898524	1.00162	1.11655
18.5	0.898998	1.00131	1.11527
18.5139	0.899477	1.00101	1.11399
18.5167	0.899573	1.00094	1.11374
18.5185	0.899638	1.0009	1.11357
18.5208	0.899718	1.00085	1.11336
18.5222	0.899766	1.00082	1.11323
18.5278	0.89996	1.0007	1.11272
18.5278	0.899961	1.0007	1.11272
18.5333	0.900155	1.00058	1.11222
18.5357	0.900239	1.00053	1.112
18.537	0.900286	1.0005	1.11188
18.537	0.900286	1.0005	1.11188
18.5385	0.900336	1.00047	1.11175
18.5417	0.900449	1.00041	1.11146
18.5476	0.90066	1.00028	1.11092
18.5556	0.900943	1.00011	1.1102
18.5606	0.901124	1.00001	1.10975
18.5625	0.901192	0.99997	1.10958
18.5667	0.901342	0.999884	1.1092
18.5694	0.901442	0.999828	1.10895
18.5714	0.901514	0.999787	1.10877
18.5741	0.90161	0.999733	1.10853
18.5778	0.901745	0.999658	1.1082
18.5833	0.901947	0.999546	1.10771
18.5833	0.901947	0.999546	1.1077
18.5889	0.902151	0.999434	1.10721
18.5897	0.902182	0.999417	1.10713
18.5909	0.902225	0.999394	1.10703
18.5926	0.902287	0.999361	1.10688
18.5952	0.902384	0.999308	1.10664
18.5972	0.902457	0.999269	1.10647
18.6	0.90256	0.999214	1.10622
18.6042	0.902715	0.999132	1.10585
18.6071	0.902825	0.999074	1.10558
18.6111	0.902973	0.998997	1.10523
18.6111	0.902973	0.998997	1.10523
18.6191	0.90327	0.998844	1.10453
18.625	0.903494	0.99873	1.104
18.6296	0.903669	0.998642	1.1036
18.6309	0.90372	0.998618	1.10348
18.6333	0.90381	0.998573	1.10327
18.6389	0.904021	0.998469	1.10278
18.6429	0.904173	0.998395	1.10243
18.6458	0.904287	0.99834	1.10217
18.6482	0.904376	0.998297	1.10197
18.6515	0.904506	0.998235	1.10168
18.6528	0.904554	0.998212	1.10157
18.6556	0.904662	0.998161	1.10132
18.6667	0.905093	0.997961	1.10036
18.6667	0.905093	0.997961	1.10036
18.6778	0.905528	0.997763	1.09939
18.6806	0.905637	0.997714	1.09915
18.6833	0.905746	0.997666	1.09891
18.6852	0.90582	0.997633	1.09875
18.6875	0.905911	0.997593	1.09855
18.6889	0.905966	0.997569	1.09843
18.6905	0.906029	0.997542	1.0983
18.6944	0.906187	0.997473	1.09796
18.6944	0.906187	0.997473	1.09796
18.7	0.906409	0.997378	1.09748
18.7024	0.906504	0.997338	1.09727
18.7037	0.906557	0.997315	1.09716
18.7037	0.906557	0.997315	1.09716
18.7051	0.906614	0.997291	1.09704
18.7083	0.906743	0.997237	1.09676
18.7111	0.906855	0.997191	1.09653
18.7143	0.906983	0.997138	1.09625
18.7222	0.907305	0.997007	1.09558
18.7222	0.907305	0.997007	1.09558
18.7292	0.907588	0.996893	1.09499
18.7308	0.907654	0.996867	1.09485
18.7333	0.907758	0.996826	1.09463
18.7361	0.907873	0.996781	1.0944
18.7381	0.907954	0.996749	1.09423
18.7407	0.908063	0.996707	1.094
18.75	0.908446	0.996561	1.09322
18.7556	0.908677	0.996474	1.09275
18.7593	0.908832	0.996417	1.09244
18.7619	0.908942	0.996376	1.09222
18.7639	0.909026	0.996345	1.09205
18.7667	0.909142	0.996303	1.09182
18.7708	0.909317	0.99624	1.09147
18.7727	0.909397	0.996211	1.09131
18.7778	0.909611	0.996136	1.09089
18.7778	0.909611	0.996135	1.09089
18.7833	0.909846	0.996053	1.09043
18.7857	0.909948	0.996018	1.09023
18.7879	0.91004	0.995986	1.09005
18.7917	0.910202	0.995931	1.08973
18.7963	0.9104	0.995864	1.08935
18.7976	0.910457	0.995845	1.08924
18.8	0.910559	0.995811	1.08904
18.803	0.91069	0.995767	1.08879
18.8056	0.910799	0.995731	1.08858
18.8056	0.910799	0.995731	1.08858
18.8095	0.91097	0.995675	1.08826
18.8125	0.911099	0.995634	1.08801
18.8148	0.911199	0.995601	1.08782
18.8167	0.91128	0.995576	1.08767
18.8182	0.911346	0.995555	1.08754
18.8194	0.911401	0.995537	1.08744
18.8222	0.911522	0.995499	1.08721
18.8333	0.912009	0.995348	1.0863
18.8333	0.912009	0.995348	1.0863
18.8472	0.912623	0.995165	1.08517
18.8518	0.912829	0.995105	1.0848
18.8542	0.912932	0.995075	1.08461
18.8571	0.913065	0.995037	1.08437
18.859	0.913147	0.995014	1.08422
18.8611	0.913243	0.994987	1.08405
18.8667	0.913492	0.994917	1.0836
18.8704	0.913659	0.994871	1.0833
18.8704	0.913659	0.994871	1.0833
18.875	0.913868	0.994814	1.08293
18.8778	0.913994	0.99478	1.08271
18.8788	0.914039	0.994767	1.08263
18.8809	0.914137	0.994741	1.08245
18.8833	0.914245	0.994712	1.08226
18.8889	0.914498	0.994646	1.08182
18.8889	0.914498	0.994646	1.08182
18.8958	0.914815	0.994564	1.08127
18.9	0.915007	0.994516	1.08093
18.9028	0.915134	0.994484	1.08071
18.9048	0.915225	0.994461	1.08056
18.9074	0.915348	0.994431	1.08035
18.9091	0.915425	0.994412	1.08021
18.9167	0.915776	0.994327	1.07962
18.9242	0.916127	0.994244	1.07902
18.9259	0.916206	0.994225	1.07889
18.9286	0.916329	0.994197	1.07868
18.9306	0.916422	0.994176	1.07853
18.9333	0.916552	0.994146	1.07831
18.9359	0.916672	0.994119	1.07811
18.9375	0.916747	0.994102	1.07798
18.9394	0.916836	0.994082	1.07784
18.9444	0.917073	0.99403	1.07744
18.95	0.917336	0.993973	1.07701
18.9524	0.917448	0.993948	1.07683
18.9546	0.917551	0.993927	1.07666
18.9583	0.91773	0.993889	1.07637
18.963	0.91795	0.993843	1.07601
18.9667	0.918127	0.993807	1.07573
18.9697	0.918272	0.993778	1.07549
18.9722	0.918392	0.993754	1.0753
18.9722	0.918392	0.993754	1.0753
18.9762	0.918582	0.993716	1.075
18.9778	0.918658	0.993701	1.07487
18.9792	0.918725	0.993688	1.07477
18.9815	0.918836	0.993667	1.07459
18.9849	0.918998	0.993635	1.07433
18.9861	0.919059	0.993624	1.07424
18.9872	0.91911	0.993614	1.07416
18.9889	0.919193	0.993599	1.07403
19	0.91973	0.9935	1.07319
19.0111	0.92027	0.993404	1.07235
19.0139	0.920406	0.993381	1.07214
19.0151	0.920468	0.99337	1.07205
19.0185	0.920632	0.993342	1.0718
19.0185	0.920632	0.993342	1.07179
19.0208	0.920745	0.993323	1.07162
19.0238	0.920892	0.993299	1.0714
19.0278	0.921086	0.993267	1.0711
19.0278	0.921087	0.993267	1.0711
19.0303	0.921211	0.993247	1.07092
19.0333	0.92136	0.993224	1.07069
19.037	0.921543	0.993195	1.07042
19.0385	0.921613	0.993184	1.07031
19.0417	0.921772	0.99316	1.07008
19.0476	0.922066	0.993115	1.06964
19.05	0.922184	0.993098	1.06946
19.0556	0.922461	0.993057	1.06906
19.0556	0.922461	0.993057	1.06906
19.0606	0.922712	0.993022	1.06869
19.0625	0.922807	0.993008	1.06855
19.0667	0.923015	0.99298	1.06825
19.0694	0.923154	0.992961	1.06805
19.0714	0.923253	0.992947	1.0679
19.0741	0.923386	0.99293	1.06771
19.0741	0.923386	0.99293	1.06771
19.0758	0.92347	0.992918	1.06759
19.0778	0.923572	0.992905	1.06744
19.0833	0.923851	0.992869	1.06704
19.0833	0.923851	0.992869	1.06704
19.0889	0.924131	0.992835	1.06665
19.0926	0.924318	0.992812	1.06638
19.0952	0.924452	0.992796	1.06619
19.0972	0.924552	0.992784	1.06605
19.1	0.924693	0.992767	1.06585
19.1042	0.924905	0.992743	1.06556
19.1111	0.925257	0.992704	1.06507
19.1111	0.925257	0.992704	1.06507
19.1167	0.925541	0.992673	1.06468
19.1191	0.925662	0.992661	1.06451
19.1212	0.925772	0.992649	1.06436
19.1222	0.925824	0.992644	1.06429
19.125	0.925966	0.992629	1.06409
19.1296	0.926203	0.992606	1.06377
19.1309	0.926271	0.992599	1.06368
19.1333	0.926393	0.992587	1.06351
19.1364	0.926548	0.992573	1.0633
19.1389	0.926678	0.992561	1.06313
19.1389	0.926678	0.992561	1.06313
19.1429	0.926882	0.992542	1.06285
19.1444	0.926963	0.992535	1.06274
19.1458	0.927035	0.992528	1.06265
19.1482	0.927154	0.992518	1.06249
19.15	0.92725	0.99251	1.06236
19.1515	0.927328	0.992503	1.06226
19.1528	0.927393	0.992497	1.06217
19.1556	0.927537	0.992485	1.06198
19.1667	0.928112	0.99244	1.06123
19.1667	0.928112	0.99244	1.06123
19.1778	0.928688	0.992398	1.06048
19.1786	0.92873	0.992395	1.06042
19.1806	0.928833	0.992388	1.06029
19.1818	0.928899	0.992384	1.06021
19.1852	0.929074	0.992372	1.05998
19.1875	0.929195	0.992364	1.05983
19.1889	0.929267	0.99236	1.05974
19.1905	0.92935	0.992354	1.05963
19.1944	0.929557	0.992342	1.05937
19.197	0.929689	0.992334	1.0592
19.2	0.929847	0.992325	1.059
19.2024	0.929972	0.992318	1.05884
19.2037	0.930041	0.992314	1.05876
19.2037	0.930041	0.992314	1.05876
19.2083	0.930283	0.992301	1.05845
19.2111	0.930429	0.992294	1.05827
19.2121	0.930482	0.992291	1.05821
19.2143	0.930596	0.992286	1.05806
19.2167	0.930721	0.99228	1.05791
19.2222	0.931013	0.992267	1.05755
19.2222	0.931013	0.992267	1.05755
19.2262	0.931222	0.992258	1.05729
19.2273	0.931278	0.992255	1.05722
19.2292	0.931378	0.992251	1.0571
19.2333	0.931598	0.992243	1.05684
19.2361	0.931744	0.992238	1.05666
19.2381	0.931849	0.992234	1.05653
19.2407	0.931988	0.992229	1.05636
19.2407	0.931989	0.992229	1.05636
19.2424	0.932077	0.992226	1.05626
19.2444	0.932184	0.992223	1.05613
19.25	0.932478	0.992214	1.05578
19.2556	0.932772	0.992207	1.05543
19.2576	0.932879	0.992204	1.0553
19.2593	0.932968	0.992202	1.0552
19.2593	0.932968	0.992202	1.0552
19.2619	0.933108	0.992199	1.05503
19.2639	0.933213	0.992197	1.05491
19.2667	0.933361	0.992194	1.05474
19.2708	0.933581	0.99219	1.05448
19.2708	0.933582	0.99219	1.05448
19.2778	0.93395	0.992185	1.05405
19.2778	0.93395	0.992185	1.05405
19.2821	0.934177	0.992183	1.05379
19.2833	0.934245	0.992182	1.05371
19.2857	0.934372	0.992181	1.05357
19.2857	0.934372	0.992181	1.05357
19.2879	0.934487	0.99218	1.05343
19.2889	0.934541	0.99218	1.05337
19.2917	0.934689	0.992179	1.0532
19.2949	0.93486	0.992179	1.05301
19.2963	0.934936	0.992178	1.05293
19.2963	0.934936	0.992178	1.05293
19.2976	0.935006	0.992178	1.05285
19.3	0.935133	0.992178	1.0527
19.303	0.935294	0.992179	1.05252
19.3056	0.935429	0.992179	1.05237
19.3056	0.935429	0.992179	1.05237
19.3095	0.93564	0.99218	1.05214
19.3095	0.935641	0.99218	1.05214
19.3111	0.935725	0.992181	1.05204
19.3125	0.935799	0.992181	1.05196
19.3148	0.935923	0.992182	1.05182
19.3148	0.935923	0.992182	1.05182
19.3167	0.936022	0.992183	1.05171
19.3182	0.936103	0.992184	1.05162
19.3194	0.93617	0.992185	1.05155
19.3205	0.936227	0.992185	1.05149
19.3222	0.936318	0.992186	1.05139
19.3333	0.936912	0.992196	1.05074
19.3333	0.936912	0.992196	1.05074
19.3444	0.937506	0.99221	1.0501
19.3462	0.937598	0.992212	1.05001
19.3472	0.937655	0.992214	1.04995
19.3485	0.937723	0.992216	1.04988
19.35	0.937804	0.992218	1.04979
19.3518	0.937903	0.992221	1.04968
19.3542	0.938027	0.992225	1.04955
19.3556	0.938102	0.992227	1.04948
19.3571	0.938186	0.99223	1.04939
19.3611	0.938399	0.992237	1.04916
19.3611	0.938399	0.992237	1.04916
19.3636	0.938534	0.992242	1.04902
19.3667	0.938696	0.992248	1.04885
19.3691	0.938824	0.992253	1.04872
19.3704	0.938895	0.992256	1.04865
19.3704	0.938895	0.992256	1.04865
19.375	0.939143	0.992266	1.04839
19.3778	0.939291	0.992273	1.04824
19.3788	0.939346	0.992275	1.04819
19.3809	0.939461	0.992281	1.04807
19.3833	0.939589	0.992287	1.04794
19.3889	0.939887	0.992301	1.04764
19.3889	0.939887	0.992301	1.04764
19.3939	0.940157	0.992316	1.04737
19.3958	0.940258	0.992321	1.04727
19.3958	0.940259	0.992321	1.04727
19.3974	0.940345	0.992326	1.04718
19.4	0.940482	0.992334	1.04704
19.4028	0.940631	0.992342	1.0469
19.4048	0.940737	0.992349	1.04679
19.4074	0.940879	0.992357	1.04665
19.4091	0.940969	0.992363	1.04656
19.4103	0.941031	0.992367	1.0465
19.4111	0.941077	0.99237	1.04646
19.4167	0.941374	0.992389	1.04617
19.4167	0.941374	0.99239	1.04617
19.4222	0.941671	0.99241	1.04588
19.4231	0.941717	0.992413	1.04584
19.4242	0.94178	0.992418	1.04578
19.4259	0.94187	0.992424	1.04569
19.4259	0.94187	0.992424	1.04569
19.4286	0.942011	0.992435	1.04556
19.4286	0.942011	0.992435	1.04556
19.4306	0.942118	0.992443	1.04546
19.4333	0.942266	0.992454	1.04531
19.4375	0.942489	0.992471	1.0451
19.4394	0.94259	0.992479	1.04501
19.4405	0.942648	0.992484	1.04495
19.4444	0.94286	0.992502	1.04476
19.4444	0.94286	0.992502	1.04476
19.4487	0.943089	0.992521	1.04454
19.45	0.943157	0.992527	1.04448
19.4524	0.943284	0.992538	1.04436
19.4546	0.9434	0.992548	1.04426
19.4556	0.943454	0.992553	1.04421
19.4583	0.943602	0.992567	1.04407
19.4583	0.943602	0.992567	1.04407
19.4615	0.943773	0.992582	1.04392
19.463	0.943849	0.99259	1.04385
19.4643	0.94392	0.992596	1.04378
19.4667	0.944047	0.992608	1.04367
19.4697	0.944208	0.992624	1.04352
19.4722	0.944343	0.992638	1.0434
19.4744	0.944457	0.992649	1.0433
19.4762	0.944554	0.992659	1.04321
19.4778	0.944639	0.992668	1.04314
19.4792	0.944713	0.992675	1.04307
19.4815	0.944836	0.992688	1.04296
19.4815	0.944836	0.992688	1.04296
19.4833	0.944934	0.992699	1.04288
19.4849	0.945015	0.992707	1.04281
19.4861	0.945082	0.992715	1.04275
19.4881	0.945188	0.992726	1.04266
19.4889	0.94523	0.992731	1.04262
19.5	0.94582	0.992798	1.04211
19.5111	0.94641	0.992869	1.04161
19.5128	0.9465	0.99288	1.04153
19.5139	0.946557	0.992887	1.04149
19.5139	0.946557	0.992887	1.04148
19.5151	0.946624	0.992896	1.04143
19.5167	0.946704	0.992906	1.04136
19.5185	0.946802	0.992918	1.04128
19.5185	0.946802	0.992918	1.04128
19.5208	0.946924	0.992934	1.04118
19.5222	0.946998	0.992944	1.04112
19.5238	0.947082	0.992955	1.04105
19.5278	0.947292	0.992983	1.04088
19.5278	0.947292	0.992983	1.04088
19.5303	0.947425	0.993	1.04077
19.5333	0.947585	0.993022	1.04064
19.537	0.94778	0.993049	1.04048
19.537	0.94778	0.99305	1.04048
19.5417	0.948024	0.993084	1.04029
19.5444	0.94817	0.993105	1.04017
19.5454	0.948223	0.993113	1.04013
19.5476	0.948338	0.993129	1.04004
19.55	0.948463	0.993148	1.03994
19.5513	0.94853	0.993158	1.03989
19.5556	0.948755	0.993192	1.03971
19.5556	0.948755	0.993192	1.03971
19.5595	0.948963	0.993223	1.03955
19.5606	0.94902	0.993232	1.0395
19.5625	0.949119	0.993248	1.03943
19.5641	0.949203	0.993261	1.03936
19.5667	0.949337	0.993282	1.03926
19.5667	0.949338	0.993282	1.03926
19.5694	0.949483	0.993305	1.03915
19.5694	0.949483	0.993305	1.03915
19.5714	0.949587	0.993322	1.03907
19.5741	0.949725	0.993345	1.03897
19.5741	0.949725	0.993345	1.03897
19.5758	0.949813	0.993359	1.0389
19.5778	0.949919	0.993377	1.03882
19.5778	0.949919	0.993377	1.03882
19.5833	0.950208	0.993425	1.03861
19.5833	0.950208	0.993425	1.03861
19.5889	0.950498	0.993475	1.0384
19.5909	0.950603	0.993493	1.03832
19.5926	0.950691	0.993509	1.03826
19.5926	0.950691	0.993509	1.03826
19.5952	0.950828	0.993533	1.03816
19.5972	0.950931	0.993552	1.03808
19.6	0.951076	0.993578	1.03798
19.6026	0.951208	0.993602	1.03788
19.6042	0.951292	0.993617	1.03783
19.6061	0.95139	0.993635	1.03776
19.6111	0.951651	0.993684	1.03757
19.6111	0.951651	0.993684	1.03757
19.6154	0.951872	0.993726	1.03742
19.6167	0.951939	0.993739	1.03737
19.6191	0.952061	0.993762	1.03729
19.6212	0.952173	0.993784	1.03721
19.6222	0.952225	0.993794	1.03718
19.625	0.952368	0.993823	1.03708
19.6296	0.952606	0.99387	1.03692
19.6296	0.952606	0.99387	1.03692
19.6309	0.952674	0.993884	1.03688
19.6333	0.952797	0.993909	1.03679
19.6364	0.952952	0.993941	1.03669
19.6364	0.952952	0.993941	1.03669
19.6389	0.953082	0.993967	1.03661
19.6389	0.953082	0.993967	1.03661
19.6429	0.953285	0.99401	1.03647
19.6429	0.953285	0.99401	1.03647
19.6444	0.953366	0.994027	1.03642
19.6458	0.953437	0.994042	1.03638
19.6481	0.953556	0.994068	1.0363
19.6482	0.953556	0.994068	1.0363
19.65	0.95365	0.994088	1.03624
19.6515	0.953728	0.994105	1.03619
19.6528	0.953792	0.994119	1.03615
19.6528	0.953792	0.994119	1.03615
19.6538	0.953847	0.994131	1.03612
19.6548	0.953893	0.994141	1.03609
19.6556	0.953934	0.99415	1.03606
19.6667	0.954499	0.994276	1.03571
19.6667	0.954499	0.994276	1.03571
19.6778	0.955062	0.994407	1.03537
19.6786	0.955102	0.994416	1.03535
19.6806	0.955202	0.99444	1.03529
19.6806	0.955203	0.99444	1.03529
19.6818	0.955266	0.994455	1.03525
19.6833	0.955342	0.994473	1.03521
19.6852	0.955436	0.994496	1.03515
19.6852	0.955436	0.994496	1.03515
19.6875	0.955553	0.994524	1.03509
19.6889	0.955623	0.994541	1.03504
19.6905	0.955702	0.994561	1.035
19.6905	0.955703	0.994561	1.035
19.6944	0.955902	0.99461	1.03489
19.6944	0.955902	0.99461	1.03489
19.697	0.956029	0.994642	1.03481
19.7	0.956181	0.99468	1.03473
19.7024	0.9563	0.99471	1.03466
19.7037	0.956366	0.994727	1.03463
19.7037	0.956366	0.994727	1.03463
19.7051	0.956438	0.994745	1.03459
19.7083	0.956598	0.994786	1.0345
19.7083	0.956598	0.994787	1.0345
19.7111	0.956736	0.994823	1.03443
19.7121	0.956787	0.994836	1.0344
19.7143	0.956895	0.994864	1.03434
19.7167	0.957013	0.994896	1.03428
19.7222	0.957289	0.994969	1.03413
19.7222	0.957289	0.994969	1.03413
19.7262	0.957486	0.995023	1.03403
19.7273	0.95754	0.995037	1.034
19.7292	0.957634	0.995063	1.03396
19.7333	0.95784	0.99512	1.03385
19.7361	0.957977	0.995159	1.03378
19.7381	0.958075	0.995186	1.03373
19.7407	0.958206	0.995223	1.03367
19.7407	0.958206	0.995223	1.03367
19.7424	0.958288	0.995247	1.03363
19.7436	0.958346	0.995263	1.0336
19.7444	0.958388	0.995275	1.03358
19.75	0.958661	0.995354	1.03345
19.7556	0.958933	0.995435	1.03333
19.7576	0.959032	0.995464	1.03328
19.7576	0.959032	0.995464	1.03328
19.7593	0.959114	0.995488	1.03324
19.7593	0.959114	0.995488	1.03324
19.7619	0.959243	0.995527	1.03318
19.7639	0.95934	0.995557	1.03314
19.7639	0.95934	0.995557	1.03314
19.7667	0.959476	0.995598	1.03308
19.7692	0.959601	0.995636	1.03302
19.7708	0.959678	0.99566	1.03299
19.7708	0.959679	0.99566	1.03299
19.7727	0.959771	0.995689	1.03295
19.7738	0.959823	0.995705	1.03293
19.7778	0.960016	0.995765	1.03285
19.7778	0.960016	0.995765	1.03285
19.7833	0.960284	0.99585	1.03273
19.7857	0.960399	0.995887	1.03269
19.7879	0.960504	0.995921	1.03264
19.7889	0.960553	0.995937	1.03262
19.7917	0.960687	0.99598	1.03257
19.7949	0.960841	0.996031	1.03251
19.7963	0.960909	0.996053	1.03248
19.7963	0.96091	0.996053	1.03248
19.7976	0.960973	0.996074	1.03246
19.8	0.961087	0.996112	1.03241
19.803	0.961233	0.996161	1.03236
19.8056	0.961353	0.996202	1.03231
19.8056	0.961354	0.996202	1.03231
19.8095	0.961543	0.996266	1.03224
19.8111	0.961619	0.996292	1.03222
19.8125	0.961685	0.996315	1.03219
19.8148	0.961795	0.996353	1.03215
19.8148	0.961796	0.996353	1.03215
19.8167	0.961884	0.996384	1.03212
19.8167	0.961884	0.996384	1.03212
19.8182	0.961956	0.996409	1.0321
19.8194	0.962016	0.99643	1.03208
19.8214	0.96211	0.996463	1.03204
19.8222	0.962148	0.996476	1.03203
19.8333	0.962674	0.996665	1.03186
19.8333	0.962674	0.996665	1.03186
19.8444	0.963197	0.996857	1.03169
19.8452	0.963235	0.996871	1.03168
19.8472	0.963328	0.996906	1.03165
19.8472	0.963328	0.996906	1.03165
19.8485	0.963387	0.996928	1.03164
19.85	0.963458	0.996955	1.03162
19.8518	0.963545	0.996988	1.03159
19.8519	0.963545	0.996988	1.03159
19.8542	0.963654	0.997029	1.03156
19.8556	0.963719	0.997054	1.03154
19.8571	0.963792	0.997082	1.03152
19.8611	0.963978	0.997154	1.03147
19.8611	0.963978	0.997154	1.03147
19.8636	0.964096	0.9972	1.03144
19.8667	0.964237	0.997255	1.0314
19.8704	0.964409	0.997323	1.03136
19.8704	0.964409	0.997323	1.03136
19.875	0.964623	0.997408	1.03131
19.8778	0.964752	0.99746	1.03128
19.8788	0.964799	0.997479	1.03127
19.8809	0.964899	0.997519	1.03124
19.8833	0.965009	0.997564	1.03122
19.8846	0.965068	0.997588	1.0312
19.8889	0.965265	0.997669	1.03116
19.8889	0.965265	0.997669	1.03116
19.8929	0.965447	0.997745	1.03112
19.8939	0.965497	0.997766	1.03111
19.8958	0.965584	0.997802	1.0311
19.8974	0.965658	0.997833	1.03108
19.9	0.965775	0.997883	1.03106
19.9028	0.965902	0.997937	1.03103
19.9048	0.965993	0.997976	1.03102
19.9074	0.966114	0.998028	1.031
19.9074	0.966114	0.998028	1.031
19.9091	0.966191	0.998061	1.03098
19.9111	0.966283	0.998101	1.03097
19.9167	0.966536	0.998212	1.03093
19.9167	0.966536	0.998212	1.03093
19.9222	0.966788	0.998323	1.03089
19.9231	0.966827	0.998341	1.03088
19.9242	0.966879	0.998364	1.03087
19.9259	0.966956	0.998398	1.03086
19.9259	0.966956	0.998398	1.03086
19.9286	0.967076	0.998452	1.03085
19.9306	0.967165	0.998493	1.03083
19.9306	0.967165	0.998493	1.03083
19.9333	0.967291	0.99855	1.03082
19.9359	0.967407	0.998603	1.0308
19.9375	0.967479	0.998636	1.0308
19.9394	0.967564	0.998675	1.03079
19.9405	0.967613	0.998698	1.03078
19.9444	0.967791	0.998781	1.03076
19.9444	0.967791	0.998781	1.03076
19.95	0.968041	0.998898	1.03074
19.9524	0.968147	0.998948	1.03073
19.9546	0.968244	0.998994	1.03072
19.9556	0.96829	0.999016	1.03072
19.9583	0.968413	0.999075	1.03071
19.9583	0.968414	0.999075	1.03071
19.963	0.96862	0.999175	1.03069
19.9643	0.968679	0.999204	1.03069
19.9667	0.968785	0.999255	1.03068
19.9667	0.968785	0.999255	1.03068
19.9697	0.96892	0.999321	1.03068
19.9722	0.969032	0.999377	1.03067
19.9722	0.969032	0.999377	1.03067
19.9744	0.969127	0.999424	1.03067
19.9762	0.969209	0.999464	1.03066
19.9778	0.969279	0.999499	1.03066
19.9792	0.969341	0.99953	1.03066
19.9815	0.969443	0.999581	1.03066
19.9815	0.969443	0.999581	1.03066
19.9833	0.969525	0.999623	1.03065
19.9849	0.969592	0.999657	1.03065
19.9861	0.969648	0.999685	1.03065
19.9881	0.969736	0.99973	1.03065
19.9889	0.969771	0.999747	1.03065
20	0.97026	1	1.03065
20.0111	0.970748	1.00026	1.03066
20.0119	0.970783	1.00028	1.03066
20.0139	0.97087	1.00032	1.03067
20.0151	0.970925	1.00035	1.03067
20.0167	0.970992	1.00039	1.03067
20.0185	0.971073	1.00043	1.03068
20.0185	0.971073	1.00043	1.03068
20.0208	0.971174	1.00049	1.03068
20.0222	0.971234	1.00052	1.03069
20.0238	0.971304	1.00056	1.03069
20.0256	0.971383	1.0006	1.03069
20.0278	0.971477	1.00065	1.0307
20.0278	0.971477	1.00065	1.0307
20.0303	0.971587	1.00071	1.03071
20.0333	0.971718	1.00078	1.03072
20.0333	0.971719	1.00078	1.03072
20.0357	0.971822	1.00084	1.03073
20.037	0.97188	1.00087	1.03073
20.037	0.97188	1.00087	1.03073
20.0385	0.971942	1.00091	1.03074
20.0417	0.972081	1.00099	1.03075
20.0417	0.972081	1.00099	1.03075
20.0444	0.972201	1.00105	1.03076
20.0454	0.972245	1.00108	1.03077
20.0476	0.972339	1.00113	1.03078
20.0476	0.972339	1.00113	1.03078
20.05	0.972442	1.00119	1.03079
20.0513	0.972497	1.00122	1.0308
20.0556	0.972682	1.00133	1.03082
20.0556	0.972683	1.00133	1.03082
20.0606	0.972901	1.00146	1.03085
20.0625	0.972982	1.0015	1.03086
20.0641	0.973051	1.00154	1.03087
20.0667	0.973162	1.00161	1.03089
20.0667	0.973162	1.00161	1.03089
20.0694	0.973282	1.00168	1.0309
20.0694	0.973282	1.00168	1.0309
20.0714	0.973367	1.00173	1.03092
20.0741	0.973481	1.0018	1.03094
20.0741	0.973481	1.0018	1.03094
20.0758	0.973554	1.00184	1.03095
20.0778	0.973641	1.00189	1.03096
20.0833	0.973879	1.00203	1.031
20.0833	0.973879	1.00203	1.031
20.0889	0.974118	1.00218	1.03105
20.0897	0.974154	1.0022	1.03106
20.0909	0.974204	1.00223	1.03107
20.0926	0.974276	1.00228	1.03108
20.0926	0.974276	1.00228	1.03108
20.0952	0.97439	1.00235	1.0311
20.0972	0.974474	1.0024	1.03112
20.1	0.974593	1.00247	1.03115
20.1042	0.974772	1.00258	1.03119
20.1061	0.974853	1.00263	1.03121
20.1071	0.974899	1.00266	1.03122
20.1111	0.975068	1.00277	1.03126
20.1111	0.975068	1.00277	1.03126
20.1154	0.97525	1.00288	1.0313
20.1167	0.975305	1.00292	1.03131
20.1191	0.975407	1.00298	1.03134
20.1212	0.975499	1.00304	1.03136
20.1222	0.975542	1.00307	1.03138
20.125	0.97566	1.00315	1.03141
20.1282	0.975797	1.00323	1.03144
20.1296	0.975857	1.00327	1.03146
20.1333	0.976015	1.00338	1.0315
20.1364	0.976144	1.00346	1.03154
20.1389	0.976251	1.00353	1.03157
20.1389	0.976251	1.00353	1.03157
20.141	0.976342	1.00359	1.0316
20.1429	0.97642	1.00364	1.03162
20.1444	0.976487	1.00369	1.03164
20.1458	0.976546	1.00373	1.03166
20.1458	0.976546	1.00373	1.03166
20.1482	0.976644	1.00379	1.03169
20.15	0.976723	1.00384	1.03172
20.1515	0.976787	1.00389	1.03174
20.1528	0.976841	1.00392	1.03176
20.1538	0.976886	1.00395	1.03177
20.1548	0.976925	1.00398	1.03178
20.1556	0.976958	1.004	1.03179
20.1667	0.977429	1.00432	1.03195
20.1667	0.977429	1.00432	1.03195
20.1778	0.977898	1.00465	1.03212
20.1786	0.977932	1.00467	1.03214
20.1806	0.978016	1.00473	1.03217
20.1806	0.978016	1.00473	1.03217
20.1818	0.978069	1.00476	1.03219
20.1833	0.978133	1.00481	1.03221
20.1852	0.978211	1.00486	1.03224
20.1852	0.978211	1.00486	1.03224
20.1875	0.978308	1.00493	1.03228
20.1889	0.978367	1.00497	1.03231
20.1905	0.978434	1.00502	1.03233
20.1923	0.978511	1.00508	1.03236
20.1944	0.978601	1.00514	1.0324
20.1944	0.978601	1.00514	1.0324
20.197	0.978707	1.00522	1.03244
20.2	0.978834	1.00531	1.0325
20.2024	0.978934	1.00538	1.03254
20.2037	0.97899	1.00542	1.03256
20.2051	0.97905	1.00546	1.03259
20.2083	0.979184	1.00556	1.03265
20.2083	0.979184	1.00556	1.03265
20.2111	0.9793	1.00565	1.0327
20.2121	0.979342	1.00568	1.03272
20.2143	0.979433	1.00574	1.03276
20.2167	0.979533	1.00582	1.03281
20.2179	0.979586	1.00586	1.03283
20.2222	0.979764	1.00599	1.03291
20.2222	0.979764	1.00599	1.03291
20.2273	0.979975	1.00614	1.03301
20.2292	0.980054	1.0062	1.03305
20.2292	0.980054	1.0062	1.03305
20.2308	0.98012	1.00625	1.03308
20.2333	0.980227	1.00633	1.03314
20.2361	0.980342	1.00642	1.0332
20.2381	0.980425	1.00648	1.03324
20.2407	0.980534	1.00657	1.03329
20.2407	0.980534	1.00657	1.03329
20.2424	0.980603	1.00662	1.03333
20.2436	0.980652	1.00666	1.03336
20.2444	0.980687	1.00669	1.03337
20.25	0.980916	1.00686	1.0335
20.2556	0.981145	1.00704	1.03362
20.2564	0.98118	1.00707	1.03364
20.2576	0.981228	1.00711	1.03367
20.2593	0.981297	1.00716	1.03371
20.2593	0.981297	1.00716	1.03371
20.2619	0.981406	1.00725	1.03377
20.2619	0.981406	1.00725	1.03377
20.2639	0.981487	1.00731	1.03382
20.2667	0.981601	1.0074	1.03388
20.2708	0.981771	1.00754	1.03398
20.2727	0.981848	1.0076	1.03403
20.2738	0.981892	1.00764	1.03405
20.2778	0.982053	1.00777	1.03415
20.2778	0.982053	1.00777	1.03415
20.2821	0.982226	1.00791	1.03426
20.2833	0.982278	1.00795	1.03429
20.2857	0.982374	1.00803	1.03435
20.2857	0.982375	1.00803	1.03435
20.2879	0.982462	1.0081	1.03441
20.2889	0.982503	1.00814	1.03444
20.2917	0.982615	1.00823	1.03451
20.2963	0.982801	1.00838	1.03463
20.2963	0.982801	1.00838	1.03463
20.2976	0.982854	1.00843	1.03467
20.3	0.982949	1.00851	1.03473
20.303	0.98307	1.00861	1.03482
20.3056	0.983171	1.0087	1.03489
20.3056	0.983171	1.0087	1.03489
20.3095	0.983328	1.00883	1.035
20.3111	0.983391	1.00889	1.03504
20.3125	0.983446	1.00893	1.03508
20.3148	0.983538	1.00901	1.03515
20.3148	0.983538	1.00901	1.03515
20.3167	0.983611	1.00908	1.0352
20.3182	0.983671	1.00913	1.03525
20.3194	0.983721	1.00917	1.03528
20.3214	0.983799	1.00924	1.03534
20.3222	0.98383	1.00927	1.03537
20.3333	0.984264	1.00966	1.0357
20.3333	0.984264	1.00966	1.0357
20.3444	0.984694	1.01005	1.03605
20.3462	0.98476	1.01011	1.03611
20.3472	0.984801	1.01015	1.03614
20.3485	0.984849	1.01019	1.03618
20.35	0.984907	1.01024	1.03623
20.3518	0.984978	1.01031	1.03629
20.3519	0.984978	1.01031	1.03629
20.3542	0.985066	1.01039	1.03637
20.3542	0.985066	1.01039	1.03637
20.3556	0.985119	1.01044	1.03642
20.3571	0.985179	1.0105	1.03647
20.3571	0.985179	1.0105	1.03647
20.359	0.985249	1.01057	1.03653
20.3611	0.98533	1.01064	1.0366
20.3611	0.98533	1.01064	1.0366
20.3636	0.985425	1.01073	1.03669
20.3667	0.985539	1.01084	1.0368
20.3667	0.985539	1.01084	1.0368
20.3691	0.985628	1.01093	1.03688
20.3704	0.985678	1.01098	1.03693
20.3704	0.985678	1.01098	1.03693
20.3718	0.985731	1.01103	1.03698
20.375	0.985851	1.01115	1.03709
20.3778	0.985954	1.01125	1.03719
20.3788	0.985991	1.01128	1.03723
20.3809	0.986071	1.01136	1.0373
20.3833	0.986159	1.01145	1.03739
20.3846	0.986206	1.0115	1.03744
20.3889	0.986363	1.01166	1.0376
20.3889	0.986363	1.01166	1.0376
20.3929	0.986507	1.0118	1.03775
20.3939	0.986547	1.01184	1.03779
20.3958	0.986615	1.01191	1.03786
20.3958	0.986615	1.01191	1.03786
20.3974	0.986673	1.01197	1.03792
20.4	0.986766	1.01207	1.03802
20.4028	0.986866	1.01217	1.03813
20.4048	0.986937	1.01225	1.03821
20.4074	0.987031	1.01235	1.03831
20.4074	0.987031	1.01235	1.03831
20.4091	0.987091	1.01241	1.03838
20.4103	0.987132	1.01245	1.03842
20.4111	0.987163	1.01249	1.03846
20.4167	0.987359	1.0127	1.03868
20.4167	0.987359	1.0127	1.03868
20.4222	0.987553	1.01291	1.03891
20.4231	0.987583	1.01294	1.03895
20.4242	0.987623	1.01298	1.039
20.4259	0.987682	1.01305	1.03907
20.4259	0.987682	1.01305	1.03907
20.4286	0.987773	1.01315	1.03918
20.4306	0.987842	1.01323	1.03926
20.4333	0.987937	1.01333	1.03938
20.4359	0.988025	1.01343	1.03949
20.4375	0.988079	1.01349	1.03956
20.4394	0.988143	1.01357	1.03965
20.4444	0.988314	1.01376	1.03987
20.4444	0.988314	1.01376	1.03987
20.4487	0.988457	1.01393	1.04006
20.45	0.9885	1.01398	1.04012
20.4524	0.988579	1.01407	1.04023
20.4545	0.98865	1.01416	1.04032
20.4546	0.98865	1.01416	1.04032
20.4556	0.988684	1.0142	1.04037
20.4583	0.988775	1.01431	1.0405
20.4583	0.988775	1.01431	1.0405
20.463	0.988926	1.01449	1.04071
20.463	0.988926	1.01449	1.04071
20.4667	0.989046	1.01464	1.04089
20.4697	0.989144	1.01476	1.04103
20.4722	0.989225	1.01486	1.04116
20.4722	0.989225	1.01486	1.04116
20.4744	0.989293	1.01494	1.04126
20.4762	0.989351	1.01502	1.04135
20.4778	0.989401	1.01508	1.04143
20.4792	0.989445	1.01514	1.04149
20.4792	0.989445	1.01514	1.04149
20.4815	0.989518	1.01523	1.04161
20.4833	0.989576	1.0153	1.0417
20.4849	0.989623	1.01536	1.04177
20.4861	0.989662	1.01541	1.04184
20.4872	0.989696	1.01546	1.04189
20.4881	0.989724	1.0155	1.04194
20.4889	0.989749	1.01553	1.04198
20.5	0.990088	1.01598	1.04255
20.5111	0.99042	1.01643	1.04313
20.5128	0.99047	1.01651	1.04322
20.5139	0.990501	1.01655	1.04328
20.5151	0.990538	1.0166	1.04335
20.5167	0.990583	1.01666	1.04343
20.5185	0.990636	1.01674	1.04353
20.5185	0.990636	1.01674	1.04353
20.5208	0.990703	1.01684	1.04366
20.5222	0.990743	1.01689	1.04374
20.5238	0.990789	1.01696	1.04382
20.5256	0.990841	1.01704	1.04393
20.5278	0.990902	1.01713	1.04404
20.5303	0.990973	1.01723	1.04419
20.5333	0.991059	1.01736	1.04436
20.5333	0.991059	1.01736	1.04436
20.5357	0.991125	1.01746	1.04449
20.537	0.991162	1.01751	1.04457
20.537	0.991162	1.01751	1.04457
20.5385	0.991201	1.01757	1.04465
20.5417	0.99129	1.01771	1.04483
20.5417	0.99129	1.01771	1.04483
20.5444	0.991366	1.01783	1.04499
20.5454	0.991393	1.01787	1.04505
20.5476	0.991452	1.01796	1.04518
20.55	0.991516	1.01806	1.04532
20.5513	0.991551	1.01812	1.0454
20.5556	0.991665	1.0183	1.04565
20.5556	0.991665	1.0183	1.04565
20.5606	0.991798	1.01852	1.04595
20.5625	0.991847	1.0186	1.04607
20.5641	0.991889	1.01867	1.04617
20.5667	0.991955	1.01878	1.04632
20.5694	0.992027	1.0189	1.04649
20.5714	0.992077	1.01898	1.04662
20.5714	0.992077	1.01898	1.04662
20.5741	0.992144	1.0191	1.04678
20.5758	0.992187	1.01917	1.04689
20.5778	0.992238	1.01926	1.04701
20.5833	0.992376	1.0195	1.04737
20.5833	0.992376	1.0195	1.04737
20.5889	0.992512	1.01974	1.04772
20.5909	0.992561	1.01983	1.04785
20.5909	0.992561	1.01983	1.04785
20.5926	0.992601	1.01991	1.04796
20.5926	0.992601	1.01991	1.04796
20.5952	0.992664	1.02002	1.04813
20.5952	0.992665	1.02002	1.04813
20.5972	0.992712	1.02011	1.04826
20.5972	0.992712	1.02011	1.04826
20.6	0.992777	1.02023	1.04845
20.6026	0.992837	1.02035	1.04862
20.6042	0.992875	1.02042	1.04872
20.6042	0.992875	1.02042	1.04872
20.6061	0.992919	1.0205	1.04885
20.6111	0.993035	1.02073	1.04919
20.6111	0.993035	1.02073	1.04919
20.6154	0.993131	1.02092	1.04948
20.6167	0.99316	1.02097	1.04957
20.6191	0.993214	1.02108	1.04973
20.6212	0.993262	1.02118	1.04988
20.6222	0.993284	1.02122	1.04995
20.625	0.993345	1.02135	1.05014
20.6282	0.993415	1.02149	1.05037
20.6296	0.993446	1.02156	1.05047
20.6333	0.993525	1.02173	1.05073
20.6364	0.993589	1.02186	1.05094
20.6389	0.993643	1.02198	1.05112
20.6389	0.993643	1.02198	1.05112
20.641	0.993687	1.02208	1.05127
20.6429	0.993725	1.02216	1.05141
20.6429	0.993725	1.02216	1.05141
20.6444	0.993758	1.02223	1.05152
20.6444	0.993758	1.02223	1.05152
20.6458	0.993787	1.02229	1.05162
20.6481	0.993834	1.0224	1.05179
20.6482	0.993834	1.0224	1.05179
20.65	0.993872	1.02249	1.05192
20.6515	0.993902	1.02256	1.05203
20.6528	0.993928	1.02261	1.05213
20.6538	0.993949	1.02266	1.05221
20.6556	0.993983	1.02274	1.05233
20.6667	0.994201	1.02326	1.05316
20.6667	0.994201	1.02326	1.05316
20.6778	0.99441	1.02377	1.054
20.6795	0.994442	1.02385	1.05414
20.6806	0.994461	1.0239	1.05422
20.6818	0.994485	1.02396	1.05432
20.6833	0.994512	1.02403	1.05443
20.6852	0.994546	1.02412	1.05458
20.6875	0.994587	1.02423	1.05476
20.6889	0.994612	1.0243	1.05487
20.6905	0.994641	1.02437	1.05499
20.6944	0.99471	1.02456	1.0553
20.6944	0.994711	1.02456	1.0553
20.697	0.994755	1.02468	1.0555
20.7	0.994807	1.02482	1.05574
20.7037	0.99487	1.025	1.05604
20.7037	0.99487	1.025	1.05604
20.7051	0.994895	1.02507	1.05615
20.7083	0.994948	1.02522	1.05641
20.7083	0.994948	1.02522	1.05641
20.7111	0.994995	1.02535	1.05664
20.7121	0.995011	1.0254	1.05672
20.7143	0.995047	1.02551	1.0569
20.7167	0.995086	1.02562	1.05709
20.7179	0.995107	1.02568	1.0572
20.7222	0.995175	1.02589	1.05755
20.7222	0.995175	1.02589	1.05755
20.7273	0.995255	1.02613	1.05797
20.7292	0.995284	1.02622	1.05812
20.7292	0.995285	1.02622	1.05812
20.7333	0.995349	1.02643	1.05847
20.7333	0.995349	1.02643	1.05847
20.7361	0.995391	1.02656	1.05871
20.7361	0.995391	1.02656	1.05871
20.7381	0.995421	1.02666	1.05887
20.7407	0.995461	1.02679	1.0591
20.7407	0.995461	1.02679	1.0591
20.7424	0.995486	1.02687	1.05924
20.7436	0.995503	1.02693	1.05934
20.7444	0.995516	1.02697	1.05941
20.75	0.995597	1.02724	1.05989
20.7556	0.995677	1.02752	1.06037
20.7564	0.995689	1.02756	1.06045
20.7576	0.995705	1.02761	1.06055
20.7576	0.995705	1.02761	1.06055
20.7593	0.995729	1.0277	1.06069
20.7593	0.995729	1.0277	1.06069
20.7619	0.995765	1.02783	1.06092
20.7619	0.995765	1.02783	1.06092
20.7639	0.995793	1.02793	1.0611
20.7667	0.995831	1.02807	1.06134
20.7708	0.995887	1.02827	1.06171
20.7708	0.995887	1.02827	1.06171
20.7727	0.995912	1.02837	1.06188
20.7778	0.995979	1.02862	1.06233
20.7778	0.995979	1.02862	1.06233
20.7833	0.996051	1.0289	1.06283
20.7857	0.996081	1.02902	1.06304
20.7857	0.996081	1.02902	1.06305
20.7879	0.996109	1.02913	1.06324
20.7889	0.996122	1.02918	1.06333
20.7917	0.996156	1.02932	1.06359
20.7963	0.996213	1.02955	1.06401
20.7963	0.996213	1.02955	1.06401
20.7976	0.99623	1.02962	1.06413
20.8	0.996258	1.02974	1.06435
20.803	0.996295	1.0299	1.06463
20.8056	0.996325	1.03002	1.06486
20.8056	0.996325	1.03002	1.06486
20.8077	0.99635	1.03013	1.06506
20.8095	0.996371	1.03023	1.06523
20.8111	0.99639	1.03031	1.06538
20.8125	0.996406	1.03038	1.06551
20.8148	0.996432	1.0305	1.06573
20.8148	0.996432	1.0305	1.06573
20.8167	0.996454	1.03059	1.0659
20.8182	0.996471	1.03067	1.06604
20.8194	0.996485	1.03074	1.06616
20.8205	0.996497	1.03079	1.06626
20.8222	0.996516	1.03088	1.06643
20.8333	0.996637	1.03145	1.06748
20.8333	0.996637	1.03145	1.06748
20.8444	0.996754	1.03203	1.06856
20.8452	0.996762	1.03207	1.06863
20.8472	0.996782	1.03218	1.06883
20.8485	0.996795	1.03224	1.06895
20.85	0.99681	1.03232	1.0691
20.8518	0.996829	1.03242	1.06928
20.8542	0.996852	1.03254	1.06951
20.8556	0.996866	1.03261	1.06964
20.8571	0.996882	1.0327	1.0698
20.8571	0.996882	1.0327	1.0698
20.859	0.996899	1.03279	1.06998
20.8611	0.99692	1.03291	1.07019
20.8636	0.996945	1.03304	1.07044
20.8667	0.996974	1.0332	1.07074
20.8667	0.996974	1.0332	1.07074
20.8704	0.997009	1.0334	1.07111
20.8718	0.997022	1.03347	1.07125
20.875	0.997052	1.03364	1.07158
20.8778	0.997077	1.03379	1.07186
20.8788	0.997086	1.03384	1.07196
20.8809	0.997106	1.03396	1.07218
20.8889	0.997177	1.03438	1.07298
20.8889	0.997177	1.03438	1.07298
20.8939	0.997221	1.03466	1.0735
20.8958	0.997237	1.03476	1.07369
20.8974	0.997251	1.03484	1.07386
20.9	0.997273	1.03498	1.07412
20.9028	0.997296	1.03513	1.07441
20.9048	0.997313	1.03524	1.07461
20.9048	0.997313	1.03524	1.07461
20.9074	0.997335	1.03538	1.07488
20.9074	0.997335	1.03538	1.07488
20.9091	0.997349	1.03547	1.07506
20.9103	0.997359	1.03554	1.07518
20.9111	0.997365	1.03558	1.07527
20.9167	0.997411	1.03589	1.07585
20.9167	0.997411	1.03589	1.07585
20.9222	0.997455	1.03619	1.07643
20.9242	0.997471	1.0363	1.07664
20.9259	0.997484	1.03639	1.07682
20.9259	0.997484	1.03639	1.07682
20.9286	0.997504	1.03654	1.0771
20.9306	0.99752	1.03665	1.07731
20.9333	0.997541	1.0368	1.0776
20.9375	0.997573	1.03703	1.07805
20.9394	0.997587	1.03713	1.07825
20.9444	0.997625	1.03741	1.07879
20.9444	0.997625	1.03741	1.07879
20.95	0.997665	1.03772	1.07939
20.9524	0.997683	1.03785	1.07964
20.9546	0.997698	1.03798	1.07988
20.9556	0.997705	1.03803	1.07999
20.9583	0.997725	1.03819	1.08029
20.963	0.997758	1.03845	1.08079
20.963	0.997758	1.03845	1.08079
20.9667	0.997784	1.03865	1.0812
20.9667	0.997784	1.03865	1.0812
20.9697	0.997805	1.03882	1.08153
20.9722	0.997822	1.03896	1.0818
20.9722	0.997822	1.03896	1.0818
20.9762	0.997849	1.03919	1.08224
20.9778	0.99786	1.03928	1.08242
20.9792	0.997869	1.03936	1.08257
20.9815	0.997885	1.03949	1.08282
20.9833	0.997897	1.03959	1.08303
20.9849	0.997907	1.03968	1.0832
20.9861	0.997916	1.03975	1.08334
20.9881	0.997929	1.03986	1.08356
20.9889	0.997934	1.03991	1.08365
21	0.998006	1.04054	1.08489
21.0111	0.998077	1.04118	1.08614
21.0119	0.998082	1.04122	1.08623
21.0128	0.998087	1.04127	1.08633
21.0139	0.998094	1.04134	1.08645
21.0151	0.998102	1.04141	1.08659
21.0185	0.998123	1.0416	1.08698
21.0208	0.998137	1.04174	1.08724
21.0222	0.998146	1.04182	1.0874
21.0238	0.998156	1.04191	1.08758
21.0238	0.998156	1.04191	1.08758
21.0278	0.99818	1.04214	1.08803
21.0278	0.99818	1.04214	1.08803
21.0303	0.998195	1.04228	1.08832
21.0333	0.998214	1.04246	1.08867
21.0357	0.998228	1.0426	1.08894
21.037	0.998236	1.04268	1.0891
21.037	0.998236	1.04268	1.0891
21.0417	0.998264	1.04295	1.08963
21.0417	0.998264	1.04295	1.08963
21.0444	0.99828	1.04311	1.08995
21.0454	0.998286	1.04317	1.09007
21.0476	0.998299	1.04329	1.09032
21.05	0.998313	1.04343	1.0906
21.0513	0.998321	1.04351	1.09074
21.0556	0.998346	1.04376	1.09124
21.0556	0.998346	1.04376	1.09124
21.0606	0.998375	1.04406	1.09183
21.0625	0.998386	1.04417	1.09205
21.0641	0.998396	1.04426	1.09224
21.0667	0.998411	1.04442	1.09254
21.0667	0.998411	1.04442	1.09254
21.0694	0.998427	1.04458	1.09287
21.0694	0.998427	1.04458	1.09287
21.0714	0.998438	1.0447	1.0931
21.0741	0.998453	1.04486	1.09341
21.0741	0.998453	1.04486	1.09341
21.0758	0.998463	1.04496	1.09361
21.0769	0.99847	1.04502	1.09375
21.0778	0.998475	1.04508	1.09385
21.0833	0.998507	1.04541	1.09451
21.0833	0.998507	1.04541	1.09451
21.0889	0.998538	1.04574	1.09517
21.0909	0.99855	1.04586	1.09541
21.0926	0.998559	1.04596	1.09561
21.0926	0.998559	1.04596	1.09561
21.0952	0.998575	1.04612	1.09593
21.0972	0.998586	1.04624	1.09616
21.1	0.998602	1.04641	1.0965
21.1042	0.998625	1.04666	1.097
21.1071	0.998642	1.04684	1.09736
21.1111	0.998665	1.04708	1.09783
21.1111	0.998665	1.04708	1.09783
21.1154	0.998689	1.04733	1.09835
21.1167	0.998696	1.04741	1.09851
21.1191	0.99871	1.04756	1.09879
21.1212	0.998722	1.04769	1.09906
21.1222	0.998728	1.04775	1.09918
21.125	0.998744	1.04792	1.09952
21.1296	0.99877	1.0482	1.10008
21.1309	0.998778	1.04828	1.10024
21.1333	0.998791	1.04843	1.10053
21.1364	0.998809	1.04861	1.1009
21.1389	0.998823	1.04877	1.10121
21.1389	0.998823	1.04877	1.10121
21.1429	0.998846	1.04901	1.1017
21.1444	0.998855	1.04911	1.10189
21.1458	0.998863	1.0492	1.10206
21.1481	0.998876	1.04934	1.10235
21.1482	0.998876	1.04934	1.10235
21.15	0.998887	1.04945	1.10258
21.1528	0.998903	1.04962	1.10292
21.1528	0.998903	1.04962	1.10292
21.1538	0.998909	1.04969	1.10305
21.1556	0.998919	1.0498	1.10326
21.1667	0.998983	1.05048	1.10464
21.1667	0.998983	1.05048	1.10464
21.1786	0.999053	1.05123	1.10612
21.1806	0.999065	1.05135	1.10637
21.1818	0.999072	1.05143	1.10653
21.1833	0.999081	1.05152	1.10672
21.1852	0.999092	1.05164	1.10695
21.1875	0.999106	1.05179	1.10724
21.1889	0.999115	1.05187	1.10742
21.1905	0.999124	1.05197	1.10762
21.1944	0.999148	1.05222	1.10812
21.1944	0.999148	1.05222	1.10812
21.197	0.999163	1.05238	1.10844
21.2	0.999181	1.05257	1.10882
21.2037	0.999204	1.05281	1.10929
21.2083	0.999232	1.0531	1.10987
21.2111	0.999249	1.05328	1.11023
21.2121	0.999256	1.05334	1.11035
21.2143	0.999269	1.05348	1.11063
21.2167	0.999284	1.05363	1.11093
21.2222	0.999319	1.05398	1.11164
21.2222	0.999319	1.05398	1.11164
21.2262	0.999344	1.05424	1.11215
21.2273	0.99935	1.05431	1.11228
21.2292	0.999362	1.05443	1.11253
21.2308	0.999373	1.05453	1.11273
21.2333	0.999389	1.05469	1.11306
21.2361	0.999407	1.05487	1.11342
21.2381	0.99942	1.055	1.11367
21.2407	0.999437	1.05517	1.11401
21.2424	0.999448	1.05528	1.11423
21.2444	0.999461	1.05541	1.11449
21.25	0.999497	1.05577	1.11521
21.2556	0.999534	1.05613	1.11593
21.2576	0.999548	1.05626	1.11619
21.2593	0.999559	1.05637	1.11641
21.2593	0.999559	1.05637	1.11641
21.2619	0.999577	1.05654	1.11675
21.2639	0.99959	1.05667	1.11701
21.2667	0.999609	1.05685	1.11737
21.2692	0.999627	1.05702	1.1177
21.2708	0.999638	1.05712	1.11791
21.2727	0.999651	1.05724	1.11816
21.2778	0.999686	1.05757	1.11882
21.2778	0.999686	1.05757	1.11882
21.2821	0.999716	1.05785	1.11937
21.2833	0.999725	1.05794	1.11954
21.2857	0.999742	1.05809	1.11985
21.2879	0.999757	1.05824	1.12014
21.2889	0.999765	1.0583	1.12027
21.2917	0.999785	1.05849	1.12064
21.2949	0.999808	1.0587	1.12106
21.2963	0.999818	1.05879	1.12124
21.2976	0.999828	1.05888	1.12142
21.3	0.999845	1.05904	1.12173
21.303	0.999867	1.05924	1.12213
21.3056	0.999886	1.0594	1.12246
21.3095	0.999916	1.05967	1.12299
21.3095	0.999916	1.05967	1.12299
21.3111	0.999928	1.05977	1.1232
21.3125	0.999938	1.05986	1.12338
21.3148	0.999956	1.06002	1.12369
21.3148	0.999956	1.06002	1.12369
21.3194	0.999991	1.06033	1.1243
21.3222	1.00001	1.06051	1.12467
21.3333	1.0001	1.06125	1.12615
21.3333	1.0001	1.06125	1.12615
21.3444	1.00019	1.062	1.12763
21.3462	1.0002	1.06212	1.12786
21.3472	1.00021	1.06219	1.12801
21.3485	1.00022	1.06227	1.12818
21.35	1.00023	1.06238	1.12838
21.3518	1.00025	1.0625	1.12863
21.3542	1.00027	1.06266	1.12894
21.3556	1.00028	1.06275	1.12913
21.3571	1.00029	1.06286	1.12934
21.3611	1.00033	1.06313	1.12987
21.3636	1.00035	1.0633	1.13021
21.3667	1.00037	1.06351	1.13062
21.3691	1.00039	1.06367	1.13094
21.3704	1.00041	1.06376	1.13112
21.3704	1.00041	1.06376	1.13112
21.3718	1.00042	1.06385	1.13131
21.375	1.00045	1.06407	1.13175
21.3778	1.00047	1.06426	1.13212
21.3788	1.00048	1.06433	1.13226
21.3809	1.0005	1.06448	1.13255
21.3889	1.00057	1.06502	1.13363
21.3889	1.00057	1.06502	1.13363
21.3939	1.00062	1.06537	1.13432
21.3958	1.00063	1.0655	1.13457
21.3974	1.00065	1.06561	1.13479
21.4	1.00067	1.06579	1.13514
21.4028	1.0007	1.06598	1.13552
21.4048	1.00072	1.06612	1.13579
21.4074	1.00074	1.0663	1.13615
21.4091	1.00076	1.06642	1.13638
21.4167	1.00083	1.06694	1.13742
21.4167	1.00083	1.06694	1.13742
21.4222	1.00088	1.06733	1.13818
21.4242	1.0009	1.06747	1.13846
21.4259	1.00092	1.06758	1.13869
21.4286	1.00095	1.06777	1.13905
21.4306	1.00097	1.06791	1.13932
21.4333	1.00099	1.0681	1.13971
21.4375	1.00104	1.06839	1.14028
21.4394	1.00106	1.06852	1.14054
21.4405	1.00107	1.0686	1.14069
21.4444	1.00111	1.06888	1.14124
21.4444	1.00111	1.06888	1.14124
21.4524	1.00119	1.06944	1.14234
21.4546	1.00121	1.06959	1.14264
21.4556	1.00122	1.06966	1.14278
21.4583	1.00125	1.06986	1.14316
21.4583	1.00125	1.06986	1.14316
21.463	1.0013	1.07018	1.1438
21.4643	1.00132	1.07028	1.14399
21.4667	1.00134	1.07045	1.14432
21.4697	1.00138	1.07066	1.14474
21.4722	1.0014	1.07084	1.14509
21.4762	1.00145	1.07112	1.14564
21.4778	1.00147	1.07123	1.14586
21.4792	1.00148	1.07133	1.14606
21.4815	1.00151	1.0715	1.14638
21.4815	1.00151	1.0715	1.14638
21.4849	1.00155	1.07174	1.14685
21.4861	1.00156	1.07183	1.14702
21.4889	1.00159	1.07203	1.14741
21.5	1.00172	1.07282	1.14897
21.5111	1.00185	1.07362	1.15053
21.5119	1.00186	1.07368	1.15064
21.5128	1.00187	1.07374	1.15077
21.5139	1.00189	1.07382	1.15092
21.5185	1.00194	1.07415	1.15157
21.5185	1.00194	1.07415	1.15157
21.5208	1.00197	1.07432	1.15189
21.5222	1.00199	1.07442	1.15209
21.5238	1.00201	1.07454	1.15231
21.5256	1.00203	1.07467	1.15257
21.5278	1.00206	1.07482	1.15287
21.5303	1.00209	1.07501	1.15323
21.5333	1.00213	1.07523	1.15366
21.5333	1.00213	1.07523	1.15366
21.537	1.00217	1.0755	1.15418
21.537	1.00217	1.0755	1.15418
21.5417	1.00223	1.07583	1.15484
21.5444	1.00227	1.07603	1.15523
21.5454	1.00228	1.07611	1.15537
21.5476	1.00231	1.07627	1.15568
21.5556	1.00241	1.07685	1.15681
21.5556	1.00241	1.07685	1.15681
21.5606	1.00248	1.07722	1.15752
21.5625	1.00251	1.07736	1.15779
21.5667	1.00256	1.07766	1.15839
21.5667	1.00256	1.07766	1.15839
21.5694	1.0026	1.07787	1.15878
21.5714	1.00263	1.07801	1.15907
21.5741	1.00266	1.07821	1.15944
21.5758	1.00269	1.07833	1.15968
21.5833	1.00279	1.07889	1.16076
21.5833	1.00279	1.07889	1.16076
21.5926	1.00292	1.07958	1.16209
21.5952	1.00296	1.07977	1.16247
21.5972	1.00299	1.07992	1.16275
21.6	1.00303	1.08013	1.16315
21.6042	1.00309	1.08044	1.16375
21.6061	1.00312	1.08058	1.16402
21.6071	1.00313	1.08066	1.16418
21.6111	1.00319	1.08096	1.16475
21.6111	1.00319	1.08096	1.16475
21.6154	1.00326	1.08128	1.16536
21.6167	1.00328	1.08137	1.16555
21.6191	1.00331	1.08155	1.16589
21.6222	1.00336	1.08179	1.16635
21.625	1.0034	1.082	1.16675
21.6296	1.00347	1.08235	1.16742
21.6309	1.00349	1.08244	1.16761
21.6333	1.00353	1.08262	1.16795
21.6364	1.00358	1.08285	1.16839
21.6389	1.00362	1.08304	1.16876
21.6429	1.00368	1.08334	1.16933
21.6458	1.00372	1.08357	1.16976
21.6481	1.00376	1.08374	1.1701
21.6482	1.00376	1.08374	1.1701
21.65	1.00379	1.08388	1.17037
21.6515	1.00381	1.084	1.17059
21.6528	1.00384	1.08409	1.17077
21.6667	1.00406	1.08515	1.17279
21.6667	1.00406	1.08515	1.17279
21.6778	1.00424	1.086	1.17441
21.6806	1.00429	1.08621	1.17481
21.6818	1.00431	1.08631	1.175
21.6852	1.00437	1.08657	1.17549
21.6875	1.00441	1.08674	1.17583
21.6889	1.00443	1.08685	1.17603
21.6905	1.00446	1.08697	1.17626
21.6905	1.00446	1.08697	1.17626
21.6944	1.00453	1.08728	1.17684
21.6944	1.00453	1.08728	1.17684
21.697	1.00457	1.08747	1.17721
21.7	1.00462	1.0877	1.17766
21.7037	1.00469	1.08799	1.1782
21.7083	1.00477	1.08835	1.17888
21.7121	1.00483	1.08864	1.17944
21.7143	1.00487	1.08881	1.17975
21.7167	1.00491	1.08899	1.1801
21.7222	1.00501	1.08942	1.18092
21.7222	1.00501	1.08942	1.18092
21.7292	1.00514	1.08996	1.18195
21.7308	1.00517	1.09009	1.18218
21.7333	1.00521	1.09029	1.18256
21.7333	1.00521	1.09029	1.18256
21.7361	1.00526	1.0905	1.18297
21.7381	1.0053	1.09066	1.18326
21.7407	1.00535	1.09086	1.18365
21.75	1.00552	1.09159	1.18502
21.7576	1.00566	1.09218	1.18615
21.7593	1.0057	1.09232	1.1864
21.7593	1.0057	1.09232	1.1864
21.7619	1.00575	1.09252	1.18679
21.7639	1.00578	1.09268	1.18708
21.7667	1.00584	1.0929	1.1875
21.7708	1.00592	1.09323	1.18812
21.7727	1.00595	1.09338	1.1884
21.7778	1.00605	1.09378	1.18915
21.7778	1.00605	1.09378	1.18915
21.7821	1.00613	1.09411	1.18979
21.7857	1.00621	1.0944	1.19033
21.7879	1.00625	1.09458	1.19066
21.7917	1.00632	1.09488	1.19122
21.7949	1.00639	1.09513	1.1917
21.7963	1.00641	1.09524	1.19192
21.8	1.00649	1.09554	1.19247
21.8056	1.0066	1.09598	1.1933
21.8095	1.00668	1.0963	1.1939
21.8111	1.00671	1.09643	1.19413
21.8125	1.00674	1.09654	1.19434
21.8148	1.00679	1.09672	1.19469
21.8194	1.00688	1.09709	1.19539
21.8333	1.00717	1.09821	1.19748
21.8333	1.00717	1.09821	1.19748
21.8444	1.0074	1.0991	1.19915
21.8452	1.00742	1.09917	1.19928
21.8472	1.00746	1.09933	1.19957
21.85	1.00752	1.09955	1.2
21.8518	1.00756	1.0997	1.20028
21.8519	1.00756	1.0997	1.20028
21.8542	1.00761	1.09989	1.20063
21.8556	1.00764	1.1	1.20084
21.8571	1.00767	1.10013	1.20108
21.859	1.00771	1.10028	1.20135
21.8611	1.00775	1.10045	1.20168
21.8667	1.00787	1.1009	1.20252
21.8704	1.00795	1.10121	1.20309
21.875	1.00805	1.10158	1.20379
21.8778	1.00811	1.10181	1.20421
21.8809	1.00818	1.10207	1.2047
21.8889	1.00836	1.10272	1.20591
21.8889	1.00836	1.10272	1.20591
21.8958	1.00851	1.10329	1.20697
21.9	1.0086	1.10363	1.20761
21.9028	1.00866	1.10386	1.20803
21.9048	1.00871	1.10402	1.20834
21.9074	1.00877	1.10424	1.20874
21.9091	1.0088	1.10438	1.209
21.9167	1.00897	1.105	1.21017
21.9167	1.00897	1.105	1.21017
21.9242	1.00914	1.10563	1.21133
21.9259	1.00918	1.10577	1.21159
21.9286	1.00924	1.10598	1.212
21.9306	1.00928	1.10615	1.21231
21.9333	1.00935	1.10638	1.21274
21.9375	1.00944	1.10672	1.21338
21.9394	1.00948	1.10688	1.21367
21.9444	1.0096	1.1073	1.21446
21.9444	1.0096	1.1073	1.21446
21.9524	1.00978	1.10796	1.21569
21.9546	1.00983	1.10814	1.21602
21.9583	1.00992	1.10846	1.21661
21.9583	1.00992	1.10846	1.21661
21.963	1.01002	1.10884	1.21733
21.963	1.01002	1.10884	1.21733
21.9667	1.01011	1.10915	1.21791
21.9722	1.01023	1.10962	1.21878
21.9762	1.01032	1.10995	1.2194
21.9792	1.01039	1.1102	1.21987
21.9815	1.01044	1.11039	1.22023
21.9815	1.01044	1.11039	1.22023
21.9861	1.01055	1.11078	1.22095
22	1.01087	1.11195	1.22314
22.0139	1.01119	1.11312	1.22533
22.0151	1.01122	1.11323	1.22553
22.0185	1.01129	1.11351	1.22606
22.0185	1.01129	1.11351	1.22606
22.0208	1.01135	1.11371	1.22643
22.0238	1.01142	1.11396	1.2269
22.0278	1.01151	1.1143	1.22753
22.0333	1.01163	1.11477	1.22842
22.037	1.01172	1.11508	1.22901
22.0385	1.01175	1.1152	1.22923
22.0417	1.01182	1.11548	1.22975
22.0454	1.01191	1.1158	1.23035
22.0476	1.01196	1.11598	1.2307
22.05	1.01201	1.11618	1.23108
22.0513	1.01204	1.11629	1.23128
22.0556	1.01214	1.11666	1.23197
22.0556	1.01214	1.11666	1.23197
22.0625	1.0123	1.11725	1.23308
22.0667	1.01239	1.11761	1.23376
22.0694	1.01245	1.11784	1.2342
22.0714	1.0125	1.11801	1.23452
22.0741	1.01256	1.11824	1.23495
22.0758	1.01259	1.11838	1.23522
22.0833	1.01276	1.11903	1.23645
22.0833	1.01276	1.11903	1.23645
22.0889	1.01289	1.11951	1.23735
22.0926	1.01297	1.11982	1.23795
22.0952	1.01303	1.12005	1.23838
22.0972	1.01307	1.12022	1.2387
22.1	1.01314	1.12046	1.23915
22.1042	1.01323	1.12082	1.23983
22.1111	1.01338	1.12141	1.24097
22.1191	1.01355	1.1221	1.24227
22.1212	1.0136	1.12228	1.24262
22.1222	1.01362	1.12237	1.24279
22.125	1.01368	1.12261	1.24324
22.1296	1.01378	1.12301	1.24401
22.1333	1.01386	1.12333	1.24461
22.1364	1.01393	1.12359	1.24511
22.1389	1.01398	1.12381	1.24553
22.1429	1.01407	1.12415	1.24619
22.1458	1.01413	1.12441	1.24668
22.1482	1.01418	1.12461	1.24706
22.15	1.01422	1.12477	1.24737
22.1528	1.01428	1.12501	1.24783
22.1667	1.01457	1.12621	1.25014
22.1667	1.01457	1.12621	1.25014
22.1778	1.0148	1.12718	1.252
22.1806	1.01485	1.12742	1.25247
22.1852	1.01495	1.12782	1.25324
22.1875	1.015	1.12802	1.25363
22.1905	1.01506	1.12828	1.25413
22.1944	1.01514	1.12862	1.2548
22.1944	1.01514	1.12863	1.2548
22.2	1.01525	1.12911	1.25574
22.2037	1.01532	1.12943	1.25637
22.2083	1.01541	1.12983	1.25715
22.2143	1.01553	1.13035	1.25816
22.2222	1.01568	1.13104	1.25951
22.2222	1.01568	1.13104	1.25951
22.2292	1.01581	1.13165	1.2607
22.2333	1.01589	1.13201	1.26141
22.2361	1.01595	1.13226	1.26188
22.2381	1.01598	1.13243	1.26222
22.2407	1.01603	1.13266	1.26268
22.25	1.0162	1.13347	1.26427
22.2593	1.01637	1.13428	1.26586
22.2619	1.01642	1.13451	1.26632
22.2639	1.01646	1.13468	1.26666
22.2667	1.0165	1.13493	1.26715
22.2708	1.01658	1.13529	1.26787
22.2708	1.01658	1.13529	1.26787
22.2778	1.0167	1.1359	1.26907
22.2778	1.0167	1.1359	1.26908
22.2833	1.0168	1.13639	1.27004
22.2833	1.0168	1.13639	1.27004
22.2857	1.01684	1.13659	1.27046
22.2879	1.01687	1.13678	1.27084
22.2889	1.01689	1.13687	1.27101
22.2917	1.01694	1.13712	1.2715
22.2963	1.01701	1.13752	1.27231
22.3	1.01708	1.13785	1.27296
22.3056	1.01717	1.13833	1.27393
22.3077	1.0172	1.13852	1.27431
22.3095	1.01723	1.13868	1.27463
22.3125	1.01728	1.13894	1.27516
22.3148	1.01732	1.13914	1.27556
22.3194	1.01739	1.13955	1.27638
22.3333	1.0176	1.14077	1.27884
22.3333	1.0176	1.14077	1.27884
22.3472	1.01781	1.14199	1.28132
22.3485	1.01783	1.1421	1.28154
22.3518	1.01788	1.14239	1.28214
22.3519	1.01788	1.14239	1.28214
22.3542	1.01791	1.1426	1.28256
22.3556	1.01793	1.14272	1.28281
22.3571	1.01795	1.14286	1.28309
22.359	1.01798	1.14302	1.28342
22.3611	1.01801	1.14321	1.2838
22.3667	1.01809	1.1437	1.2848
22.3704	1.01814	1.14402	1.28547
22.375	1.0182	1.14443	1.2863
22.3778	1.01824	1.14467	1.2868
22.3788	1.01825	1.14476	1.28699
22.3809	1.01828	1.14495	1.28738
22.3833	1.01831	1.14516	1.28781
22.3889	1.01838	1.14565	1.28882
22.3889	1.01838	1.14565	1.28882
22.4	1.01852	1.14662	1.29083
22.4028	1.01855	1.14686	1.29134
22.4048	1.01858	1.14704	1.2917
22.4074	1.01861	1.14727	1.29219
22.4111	1.01865	1.14759	1.29286
22.4167	1.01871	1.14808	1.29388
22.4167	1.01871	1.14808	1.29388
22.4242	1.0188	1.14875	1.29527
22.4259	1.01882	1.14889	1.29558
22.4286	1.01885	1.14913	1.29606
22.4306	1.01887	1.1493	1.29643
22.4333	1.0189	1.14954	1.29694
22.4375	1.01894	1.14991	1.29771
22.4394	1.01896	1.15007	1.29806
22.4444	1.01901	1.15052	1.29899
22.4444	1.01901	1.15052	1.29899
22.4583	1.01915	1.15173	1.30157
22.4583	1.01915	1.15173	1.30157
22.463	1.01919	1.15214	1.30243
22.4667	1.01922	1.15246	1.30312
22.4722	1.01927	1.15295	1.30416
22.4722	1.01927	1.15295	1.30416
22.4762	1.01931	1.1533	1.3049
22.4792	1.01933	1.15356	1.30546
22.4815	1.01935	1.15376	1.30589
22.4861	1.01939	1.15416	1.30676
22.5	1.0195	1.15538	1.30937
22.5152	1.0196	1.1567	1.31223
22.5185	1.01962	1.15699	1.31287
22.5208	1.01964	1.15719	1.31331
22.5238	1.01965	1.15745	1.31388
22.5278	1.01968	1.1578	1.31463
22.5333	1.01971	1.15828	1.31569
22.537	1.01973	1.1586	1.3164
22.5385	1.01974	1.15873	1.31667
22.5417	1.01975	1.15901	1.31728
22.5417	1.01975	1.15901	1.31728
22.5476	1.01978	1.15952	1.31842
22.55	1.01979	1.15973	1.31887
22.5556	1.01982	1.16021	1.31994
22.5625	1.01985	1.16082	1.32127
22.5667	1.01986	1.16118	1.32208
[truncated: 455 more rows]

## Sheet: Supplementary figure S4c
x	Lower_Limit	Point_Estimate	Upper_Limit
0.666667	0.525773	1.10546	2.32429
1	0.600043	1.0866	1.96771
1.16667	0.638108	1.07758	1.81972
1.33333	0.67631	1.06897	1.68961
1.33333	0.67631	1.06897	1.68961
1.375	0.685824	1.0669	1.65971
1.41667	0.695307	1.06486	1.63082
1.44444	0.701606	1.06352	1.61211
1.5	0.714138	1.06088	1.57599
1.6	0.736406	1.05632	1.51522
1.66667	0.750986	1.05342	1.47765
1.71429	0.761241	1.05142	1.4522
1.75	0.768836	1.04995	1.43386
1.8	0.779315	1.04796	1.40922
1.81818	0.783078	1.04726	1.40056
1.83333	0.786194	1.04668	1.39347
1.88889	0.797454	1.04461	1.36837
2	0.819138	1.04076	1.32234
2.06667	0.831572	1.03864	1.29728
2.07692	0.833445	1.03833	1.29359
2.08333	0.83461	1.03814	1.2913
2.1	0.837619	1.03764	1.28543
2.11111	0.839609	1.03732	1.28158
2.125	0.842079	1.03692	1.27684
2.14286	0.845226	1.03641	1.27085
2.16667	0.84937	1.03576	1.26305
2.2	0.855074	1.03488	1.25249
2.22222	0.858814	1.03432	1.24568
2.25	0.863419	1.03364	1.23741
2.26667	0.866146	1.03324	1.23258
2.28571	0.86923	1.03281	1.22716
2.3	0.871519	1.03249	1.22318
2.33333	0.876788	1.03177	1.21415
2.33333	0.876788	1.03177	1.21415
2.375	0.883229	1.03093	1.20333
2.4	0.887018	1.03045	1.19707
2.41667	0.889513	1.03014	1.193
2.42857	0.89128	1.02992	1.19013
2.44444	0.893617	1.02964	1.18637
2.44444	0.893617	1.02964	1.18637
2.45454	0.895093	1.02946	1.18401
2.5	0.901624	1.0287	1.1737
2.53333	0.906301	1.02818	1.16645
2.54546	0.907978	1.028	1.16388
2.55556	0.909366	1.02784	1.16176
2.55556	0.909366	1.02784	1.16176
2.57143	0.91153	1.02761	1.15847
2.58333	0.913138	1.02744	1.15604
2.6	0.91537	1.0272	1.15269
2.625	0.918673	1.02686	1.14778
2.63636	0.920157	1.0267	1.14558
2.66667	0.924059	1.0263	1.13986
2.66667	0.924059	1.0263	1.13986
2.7	0.928257	1.02588	1.13377
2.71429	0.930027	1.0257	1.13122
2.72727	0.931619	1.02554	1.12894
2.73333	0.932357	1.02547	1.12788
2.75	0.934368	1.02527	1.12501
2.76923	0.936657	1.02504	1.12177
2.77778	0.937662	1.02494	1.12034
2.77778	0.937662	1.02494	1.12034
2.8	0.940245	1.02468	1.1167
2.81818	0.942321	1.02447	1.11379
2.83333	0.944026	1.0243	1.11141
2.83333	0.944026	1.0243	1.11141
2.84615	0.94545	1.02416	1.10942
2.85714	0.946656	1.02403	1.10774
2.86667	0.947692	1.02393	1.1063
2.875	0.94859	1.02383	1.10505
2.88889	0.950069	1.02368	1.10299
2.88889	0.950069	1.02368	1.10299
2.9	0.951237	1.02356	1.10137
2.90909	0.952182	1.02345	1.10006
2.91667	0.952962	1.02337	1.09898
2.92308	0.953617	1.0233	1.09807
2.92857	0.954174	1.02324	1.0973
2.93333	0.954654	1.02319	1.09664
3	0.96107	1.02244	1.08773
3.06667	0.966862	1.02168	1.0796
3.06667	0.966862	1.02168	1.0796
3.07143	0.967249	1.02162	1.07905
3.07692	0.967691	1.02156	1.07843
3.08333	0.9682	1.02148	1.0777
3.08333	0.9682	1.02148	1.0777
3.09091	0.968794	1.02139	1.07685
3.1	0.969492	1.02129	1.07584
3.11111	0.970326	1.02115	1.07464
3.11111	0.970326	1.02115	1.07464
3.125	0.971338	1.02098	1.07317
3.13333	0.971928	1.02088	1.0723
3.13333	0.971928	1.02088	1.0723
3.14286	0.972585	1.02076	1.07133
3.15385	0.973322	1.02063	1.07023
3.16667	0.974152	1.02046	1.06898
3.16667	0.974152	1.02046	1.06898
3.18182	0.975089	1.02027	1.06754
3.18182	0.975089	1.02027	1.06754
3.2	0.976149	1.02003	1.06588
3.21429	0.976932	1.01984	1.06463
3.22222	0.977347	1.01973	1.06396
3.22222	0.977347	1.01973	1.06396
3.23077	0.977777	1.01962	1.06325
3.25	0.978684	1.01935	1.0617
3.26667	0.979398	1.01911	1.06044
3.27273	0.97964	1.01903	1.05999
3.27273	0.97964	1.01903	1.05999
3.28571	0.98013	1.01884	1.05907
3.28571	0.98013	1.01884	1.05907
3.3	0.980619	1.01862	1.0581
3.30769	0.98086	1.01851	1.0576
3.33333	0.981555	1.01811	1.05603
3.33333	0.981555	1.01811	1.05603
3.35714	0.982046	1.01773	1.05471
3.36364	0.982154	1.01762	1.05437
3.36364	0.982154	1.01762	1.05437
3.375	0.982316	1.01743	1.05381
3.38462	0.982427	1.01727	1.05335
3.4	0.982553	1.01701	1.05267
3.41667	0.982621	1.01671	1.05199
3.41667	0.982621	1.01671	1.05199
3.42857	0.982627	1.0165	1.05154
3.42857	0.982627	1.0165	1.05154
3.44444	0.982579	1.01621	1.05099
3.44444	0.982579	1.01621	1.05099
3.45454	0.982517	1.01602	1.05066
3.46154	0.982459	1.01589	1.05045
3.46667	0.98241	1.01579	1.0503
3.5	0.981943	1.01513	1.04944
3.53333	0.981243	1.01444	1.04875
3.53846	0.981116	1.01433	1.04866
3.54546	0.980935	1.01417	1.04854
3.55556	0.980659	1.01395	1.04838
3.55556	0.980659	1.01395	1.04838
3.57143	0.98019	1.0136	1.04814
3.57143	0.98019	1.0136	1.04814
3.58333	0.979812	1.01332	1.04798
3.6	0.979248	1.01293	1.04778
3.61538	0.978694	1.01257	1.04761
3.625	0.978332	1.01233	1.04751
3.63636	0.97789	1.01205	1.0474
3.64286	0.977631	1.01188	1.04734
3.66667	0.976646	1.01127	1.04712
3.66667	0.976646	1.01127	1.04712
3.69231	0.975528	1.01058	1.0469
3.7	0.975182	1.01037	1.04683
3.71429	0.974529	1.00997	1.0467
3.71429	0.974529	1.00997	1.0467
3.72727	0.973925	1.0096	1.04658
3.73333	0.973639	1.00943	1.04653
3.75	0.972844	1.00893	1.04636
3.76923	0.971911	1.00835	1.04616
3.77778	0.971491	1.00809	1.04606
3.77778	0.971491	1.00809	1.04606
3.78571	0.971099	1.00784	1.04597
3.8	0.970388	1.00739	1.0458
3.81818	0.969475	1.00679	1.04555
3.83333	0.968708	1.00629	1.04533
3.83333	0.968708	1.00629	1.04533
3.84615	0.968054	1.00585	1.04513
3.85714	0.967492	1.00547	1.04494
3.85714	0.967492	1.00547	1.04494
3.86667	0.967002	1.00514	1.04478
3.86667	0.967002	1.00514	1.04478
3.875	0.966572	1.00484	1.04463
3.88889	0.965852	1.00434	1.04436
3.88889	0.965852	1.00434	1.04436
3.9	0.965272	1.00393	1.04414
3.90909	0.964796	1.00359	1.04395
3.91276	0.964603	1.00346	1.04388
3.91667	0.964398	1.00331	1.04379
3.91667	0.964398	1.00331	1.04379
3.92308	0.964059	1.00307	1.04365
3.92857	0.963768	1.00286	1.04353
3.93333	0.963516	1.00267	1.04342
4	0.959905	1	1.04177
4.06667	0.95612	0.99712	1.03988
4.07143	0.955841	0.996906	1.03974
4.07692	0.955518	0.996659	1.03957
4.08333	0.95514	0.996368	1.03938
4.08333	0.95514	0.996368	1.03938
4.09091	0.954689	0.996022	1.03915
4.09091	0.954689	0.996022	1.03915
4.1	0.954144	0.995604	1.03887
4.11111	0.953471	0.995087	1.03852
4.11111	0.953471	0.995087	1.03852
4.125	0.952619	0.994434	1.03809
4.13333	0.952101	0.994038	1.03782
4.14286	0.951505	0.993582	1.03752
4.15385	0.950808	0.99305	1.03717
4.16667	0.949985	0.992423	1.03676
4.16667	0.949985	0.992423	1.03676
4.18182	0.948996	0.991673	1.03627
4.18182	0.948996	0.991673	1.03627
4.2	0.947787	0.99076	1.03568
4.21429	0.946818	0.990032	1.03522
4.22222	0.946273	0.989624	1.03496
4.22222	0.946273	0.989624	1.03496
4.23077	0.94568	0.989182	1.03469
4.25	0.944322	0.988175	1.03406
4.26667	0.94312	0.98729	1.03353
4.27273	0.942676	0.986965	1.03333
4.28571	0.941715	0.986264	1.03292
4.28571	0.941715	0.986264	1.03292
4.3	0.940639	0.985484	1.03247
4.30769	0.940052	0.985061	1.03223
4.33333	0.938055	0.983633	1.03143
4.33333	0.938055	0.983633	1.03143
4.35714	0.936144	0.982282	1.03069
4.36364	0.935614	0.98191	1.0305
4.375	0.934675	0.981255	1.03016
4.38462	0.933871	0.980696	1.02987
4.4	0.932565	0.979794	1.02941
4.41667	0.931125	0.978807	1.02893
4.42857	0.93008	0.978094	1.02859
4.42857	0.93008	0.978094	1.02859
4.44444	0.928664	0.977136	1.02814
4.44444	0.928664	0.977136	1.02814
4.45455	0.92775	0.976522	1.02786
4.46154	0.927112	0.976094	1.02766
4.46667	0.926641	0.975778	1.02752
4.46667	0.926641	0.975778	1.02752
4.5	0.923518	0.973706	1.02662
4.53333	0.920292	0.971591	1.02575
4.53846	0.919786	0.971262	1.02562
4.54545	0.919093	0.970812	1.02544
4.55556	0.918085	0.970158	1.02518
4.55556	0.918085	0.970158	1.02518
4.57143	0.916482	0.969123	1.02479
4.57143	0.916482	0.969123	1.02479
4.58333	0.915266	0.968341	1.02449
4.58333	0.915265	0.968341	1.02449
4.6	0.913543	0.967237	1.02409
4.61538	0.911932	0.966209	1.02372
4.625	0.910916	0.965563	1.02349
4.63636	0.909706	0.964794	1.02322
4.63636	0.909706	0.964794	1.02322
4.64286	0.90901	0.964353	1.02306
4.66667	0.906431	0.962722	1.02251
4.66667	0.906431	0.962722	1.02251
4.69231	0.903609	0.960943	1.02191
4.7	0.902754	0.960405	1.02174
4.71429	0.901155	0.959401	1.02141
4.71429	0.901155	0.959401	1.02141
4.72727	0.899691	0.958481	1.02111
4.73333	0.899004	0.95805	1.02097
4.75	0.897103	0.956858	1.02059
4.76923	0.89489	0.955472	1.02015
4.77778	0.8939	0.954852	1.01996
4.77778	0.8939	0.954852	1.01996
4.78571	0.892978	0.954273	1.01978
4.8	0.891309	0.953228	1.01945
4.81818	0.889171	0.951887	1.01903
4.83333	0.887378	0.950761	1.01867
4.83333	0.887378	0.950761	1.01867
4.84615	0.885853	0.949803	1.01837
4.85714	0.88454	0.948978	1.01811
4.85714	0.88454	0.948978	1.01811
4.86667	0.883399	0.948259	1.01788
4.875	0.882397	0.947628	1.01768
4.88889	0.880722	0.946572	1.01734
4.88889	0.880722	0.946572	1.01734
4.9	0.879378	0.945722	1.01707
4.90909	0.878275	0.945024	1.01685
4.90909	0.878275	0.945024	1.01685
4.91667	0.877353	0.94444	1.01666
4.92308	0.876572	0.943945	1.0165
4.92857	0.875902	0.94352	1.01636
4.93333	0.875321	0.94315	1.01624
5	0.867119	0.937906	1.01447
5.06667	0.858834	0.932532	1.01255
5.07143	0.85824	0.932143	1.01241
5.07143	0.85824	0.932143	1.01241
5.07692	0.857554	0.931694	1.01224
5.08333	0.856753	0.931169	1.01205
5.09091	0.855807	0.930547	1.01181
5.1	0.85467	0.929798	1.01153
5.11111	0.853279	0.92888	1.01118
5.11111	0.853279	0.92888	1.01118
5.125	0.85154	0.927727	1.01073
5.13333	0.850496	0.927033	1.01046
5.14286	0.849302	0.926238	1.01014
5.15385	0.847924	0.925317	1.00977
5.16667	0.846316	0.924239	1.00934
5.16667	0.846316	0.924239	1.00934
5.18182	0.844414	0.922959	1.00881
5.2	0.842131	0.921415	1.00816
5.21429	0.840336	0.920196	1.00765
5.22222	0.839339	0.919516	1.00735
5.22222	0.839339	0.919516	1.00735
5.25	0.835848	0.917126	1.00631
5.26667	0.833753	0.915682	1.00566
5.27273	0.832991	0.915156	1.00542
5.28571	0.831358	0.914024	1.00491
5.28571	0.831358	0.914024	1.00491
5.3	0.829562	0.912775	1.00433
5.33333	0.825369	0.90984	1.00296
5.33333	0.825369	0.90984	1.00296
5.35714	0.822373	0.907728	1.00194
5.36364	0.821556	0.90715	1.00166
5.375	0.820125	0.906136	1.00117
5.4	0.816975	0.903894	1.00006
5.41667	0.814874	0.902392	0.999311
5.42857	0.813371	0.901316	0.998769
5.44444	0.811366	0.899876	0.99804
5.45455	0.810089	0.898957	0.997573
5.46667	0.808555	0.897852	0.99701
5.5	0.804328	0.894802	0.995453
5.53333	0.800084	0.891739	0.993894
5.53846	0.799429	0.891267	0.993654
5.54545	0.798536	0.890623	0.993328
5.55556	0.797244	0.889692	0.992859
5.55556	0.797244	0.889692	0.992859
5.57143	0.795211	0.888228	0.992125
5.57143	0.795211	0.888228	0.992125
5.58333	0.793682	0.887129	0.991579
5.6	0.791537	0.885591	0.99082
5.625	0.788309	0.883283	0.9897
5.63636	0.786838	0.882235	0.989198
5.64286	0.785995	0.881636	0.988915
5.66667	0.782899	0.879442	0.987891
5.66667	0.782899	0.879442	0.987891
5.7	0.778542	0.876378	0.98651
5.71429	0.776666	0.875069	0.985938
5.72727	0.774958	0.87388	0.985431
5.73333	0.774159	0.873327	0.985198
5.75	0.771958	0.871807	0.98457
5.77778	0.768277	0.869284	0.983571
5.78571	0.767222	0.868566	0.983297
5.8	0.76532	0.867277	0.982817
5.81818	0.762893	0.865643	0.982231
5.83333	0.760866	0.864287	0.981765
5.83333	0.760866	0.864287	0.981765
5.85714	0.757672	0.862168	0.981075
5.86667	0.756392	0.861325	0.980814
5.86667	0.756392	0.861325	0.980814
5.875	0.755271	0.860589	0.980593
5.88889	0.7534	0.859368	0.980239
5.88889	0.7534	0.859368	0.980239
5.90909	0.750675	0.857602	0.979759
5.91667	0.749651	0.856943	0.97959
5.92308	0.748785	0.856387	0.979452
5.93333	0.747398	0.855501	0.979239
6	0.738367	0.849835	0.978132
6.06667	0.729336	0.844357	0.977519
6.07143	0.728692	0.843974	0.977495
6.08333	0.727083	0.843021	0.977445
6.09091	0.72606	0.842418	0.977423
6.1	0.724833	0.841698	0.977404
6.11111	0.723336	0.840824	0.977395
6.11111	0.723336	0.840824	0.977395
6.125	0.721467	0.839741	0.977403
6.13333	0.720348	0.839096	0.977419
6.14286	0.71907	0.838363	0.977448
6.16667	0.715884	0.836555	0.977566
6.2	0.711449	0.834078	0.977844
6.21429	0.709559	0.833037	0.978004
6.22222	0.708511	0.832465	0.978104
6.25	0.704863	0.830492	0.978511
6.26667	0.702689	0.829332	0.9788
6.27273	0.701901	0.828915	0.978913
6.28571	0.700218	0.82803	0.979171
6.3	0.698376	0.827069	0.979478
6.30769	0.697388	0.826558	0.979653
6.33333	0.694116	0.824885	0.980289
6.33333	0.694116	0.824885	0.980289
6.36364	0.690295	0.822969	0.981142
6.375	0.688875	0.822268	0.981491
6.38462	0.68768	0.821683	0.981798
6.4	0.685779	0.820762	0.982312
6.41667	0.683738	0.819785	0.982902
6.42857	0.68229	0.819101	0.983343
6.44444	0.680376	0.818206	0.983959
6.44444	0.680376	0.818206	0.983959
6.45455	0.679167	0.817648	0.984366
6.46667	0.677725	0.81699	0.984871
6.5	0.673818	0.815244	0.986352
6.53333	0.669998	0.813595	0.987969
6.53333	0.669998	0.813595	0.987969
6.55556	0.667501	0.812552	0.989122
6.55556	0.667501	0.812552	0.989122
6.57143	0.665744	0.811834	0.989982
6.58333	0.664441	0.811312	0.990648
6.6	0.662637	0.810603	0.99161
6.625	0.659979	0.809591	0.993117
6.63636	0.658791	0.809151	0.993828
6.66667	0.655681	0.808041	0.995804
6.66667	0.655681	0.808041	0.995804
6.7	0.652365	0.806929	0.998113
6.71429	0.650978	0.806488	0.999147
6.72727	0.649736	0.806106	1.00011
6.73333	0.649162	0.805934	1.00057
6.75	0.647604	0.805482	1.00185
6.77778	0.645073	0.804796	1.00407
6.8	0.643109	0.80431	1.00592
6.81818	0.641542	0.803955	1.00748
6.83333	0.640264	0.803688	1.00882
6.84615	0.639203	0.803483	1.00998
6.85714	0.638309	0.803323	1.011
6.875	0.636885	0.803094	1.01268
6.88889	0.635802	0.802943	1.01402
6.9	0.634953	0.802839	1.01512
6.91667	0.633705	0.802713	1.01679
7	0.627957	0.802612	1.02585
7.08333	0.62302	0.803433	1.03609
7.08333	0.62302	0.803433	1.03609
7.11111	0.621541	0.80391	1.03979
7.125	0.620831	0.804186	1.04169
7.14286	0.619947	0.804579	1.0442
7.16667	0.618814	0.805166	1.04764
7.2	0.617315	0.806111	1.05265
7.22222	0.61637	0.80682	1.05612
7.22222	0.61637	0.80682	1.05612
7.25	0.615247	0.807794	1.0606
7.28571	0.613893	0.809191	1.06662
7.33333	0.612237	0.811303	1.07509
7.33333	0.612237	0.811303	1.07509
7.375	0.610919	0.813383	1.08294
7.4	0.610183	0.814734	1.08786
7.41667	0.609714	0.815678	1.09122
7.42857	0.60939	0.816373	1.09366
7.44444	0.608971	0.817327	1.09697
7.5	0.607621	0.82091	1.10907
7.55556	0.60644	0.82487	1.12197
7.57143	0.606132	0.82607	1.12581
7.58333	0.60591	0.82699	1.12874
7.6	0.60561	0.828308	1.1329
7.625	0.605187	0.830347	1.13928
7.63636	0.605004	0.831298	1.14224
7.66667	0.604547	0.833913	1.1503
7.71429	0.603915	0.838245	1.1635
7.75	0.603508	0.841672	1.17382
7.77778	0.603231	0.844445	1.18211
7.8	0.603034	0.846729	1.1889
7.81818	0.602889	0.848642	1.19457
7.83333	0.602779	0.850267	1.19937
7.85714	0.602626	0.852875	1.20704
7.85714	0.602626	0.852875	1.20704
7.875	0.602528	0.854876	1.21291
7.88889	0.602461	0.856459	1.21754
7.88889	0.602461	0.856459	1.21754
7.92857	0.602316	0.861109	1.2311
8	0.602228	0.869955	1.2567
8.11111	0.60254	0.884934	1.29968
8.125	0.602618	0.886911	1.30532
8.14286	0.602731	0.889487	1.31267
8.16667	0.602904	0.892981	1.32262
8.2	0.603191	0.897989	1.33686
8.22222	0.603411	0.901402	1.34655
8.25	0.603718	0.905752	1.35889
8.27273	0.603996	0.909382	1.36917
8.33333	0.604858	0.919367	1.39741
8.375	0.605552	0.926493	1.41753
8.4	0.606008	0.93087	1.42988
8.44444	0.606891	0.938842	1.45236
8.5	0.608127	0.949149	1.48141
8.55556	0.609506	0.959838	1.51153
8.58333	0.610248	0.965326	1.52701
8.6	0.61071	0.968666	1.53643
8.625	0.611425	0.97374	1.55075
8.66667	0.612672	0.982371	1.57516
8.75	0.615349	1.0003	1.62606
8.77778	0.616288	1.00647	1.64368
8.8	0.617054	1.01148	1.65803
8.83333	0.618224	1.01912	1.67997
8.88889	0.620225	1.03217	1.71772
8.91667	0.621246	1.03885	1.73716
9	0.624364	1.0595	1.79791
9.11111	0.628595	1.08851	1.88494
9.14286	0.629808	1.09712	1.91116
9.16667	0.630717	1.10366	1.93124
9.22222	0.632829	1.11924	1.97952
9.33333	0.636991	1.15172	2.08237
9.44444	0.641028	1.18599	2.19425
9.5	0.642986	1.20381	2.25381
9.55556	0.644899	1.2221	2.31591
9.6	0.646394	1.23706	2.36749
9.66667	0.648577	1.26008	2.44814
9.71429	0.650089	1.27694	2.50824
9.8	0.65271	1.30819	2.62192
9.875	0.654891	1.33648	2.72744
9.88889	0.655283	1.34182	2.74763
10	0.658278	1.38564	2.91671
10.125	0.661326	1.43736	3.12402
10.3333	0.665468	1.52934	3.51462
10.4444	0.667022	1.58145	3.7495
10.5	0.667585	1.60834	3.8748
10.6667	0.668286	1.69238	4.28583
10.7273	0.668139	1.72423	4.44963
10.8333	0.667323	1.78167	4.75683
11	0.664533	1.87641	5.29831
11.1111	0.661616	1.94269	5.70426
11.1667	0.659838	1.97679	5.92218
11.25	0.656774	2.02915	6.26917
11.3333	0.653237	2.08298	6.64202
11.5	0.644775	2.19518	7.47362
11.6667	0.634525	2.31352	8.43521
11.6667	0.634525	2.31352	8.43524
11.7778	0.626733	2.39589	9.15904
12	0.608904	2.56925	10.8409
12.3333	0.576753	2.8524	14.1069
12.4286	0.566474	2.93875	15.2457
12.6667	0.538983	3.16603	18.5975
13	0.497217	3.51356	24.8284
13.3333	0.453327	3.89886	33.5322

## Sheet: Supplementary figure S4d
x	Lower_Limit	Point_Estimate	Upper_Limit
5	0.338131	0.693649	1.42297
5.05556	0.352073	0.701477	1.39764
5.08333	0.35918	0.705415	1.38541
5.09259	0.361569	0.706731	1.38139
5.11111	0.366377	0.709367	1.37346
5.16667	0.381032	0.717311	1.35037
5.2	0.389987	0.722099	1.33704
5.2037	0.390989	0.722632	1.33558
5.22222	0.396022	0.725298	1.32835
5.24074	0.401091	0.727968	1.32124
5.25	0.403639	0.729305	1.31773
5.25926	0.406194	0.730642	1.31424
5.27778	0.411331	0.733319	1.30735
5.33333	0.426935	0.741362	1.28736
5.35185	0.432198	0.744047	1.28091
5.37037	0.437489	0.746732	1.27457
5.375	0.438816	0.747404	1.273
5.38889	0.442808	0.749418	1.26833
5.4	0.446011	0.75103	1.26464
5.40741	0.448152	0.752104	1.26221
5.40741	0.448153	0.752104	1.26221
5.41667	0.450835	0.753447	1.25918
5.42593	0.453523	0.75479	1.25618
5.4375	0.456891	0.756468	1.25247
5.44444	0.458916	0.757475	1.25027
5.45238	0.461235	0.758625	1.24776
5.46296	0.464332	0.760158	1.24446
5.48148	0.469769	0.76284	1.23875
5.48611	0.471131	0.763511	1.23734
5.5	0.475225	0.76552	1.23314
5.51111	0.478507	0.767127	1.22983
5.51852	0.480699	0.768198	1.22764
5.52381	0.482266	0.768962	1.22609
5.52778	0.483442	0.769535	1.22493
5.53704	0.486189	0.770872	1.22225
5.54167	0.487564	0.77154	1.22091
5.55556	0.491694	0.773543	1.21695
5.56944	0.495831	0.775543	1.21305
5.57407	0.497212	0.77621	1.21176
5.58333	0.499975	0.777541	1.2092
5.59259	0.50274	0.778872	1.20667
5.59722	0.504124	0.779537	1.20541
5.61111	0.508278	0.78153	1.20168
5.61667	0.509941	0.782326	1.2002
5.625	0.512437	0.783519	1.19801
5.62963	0.513824	0.784182	1.19679
5.63636	0.515842	0.785145	1.19504
5.63889	0.516599	0.785505	1.19439
5.64286	0.517788	0.786072	1.19336
5.64815	0.519375	0.786828	1.19201
5.65278	0.520763	0.787488	1.19083
5.66667	0.524929	0.789467	1.18732
5.66667	0.52493	0.789467	1.18732
5.68518	0.530486	0.7921	1.18273
5.6875	0.53118	0.792429	1.18217
5.69048	0.532073	0.792851	1.18144
5.69444	0.533264	0.793414	1.18048
5.7	0.534931	0.794201	1.17913
5.7037	0.536042	0.794726	1.17824
5.70833	0.537431	0.795381	1.17714
5.71429	0.539216	0.796222	1.17572
5.72222	0.541596	0.797343	1.17386
5.72222	0.541596	0.797343	1.17386
5.74074	0.547146	0.799952	1.16957
5.74444	0.548255	0.800473	1.16872
5.75	0.549919	0.801253	1.16746
5.75926	0.55269	0.802552	1.16537
5.76667	0.554905	0.803589	1.16372
5.77778	0.558225	0.805142	1.16128
5.79167	0.56237	0.807079	1.15827
5.7963	0.56375	0.807723	1.15728
5.7963	0.56375	0.807723	1.15728
5.8	0.564854	0.808238	1.15649
5.80556	0.566508	0.809009	1.15532
5.8125	0.568574	0.809972	1.15386
5.81482	0.569263	0.810293	1.15338
5.83333	0.574761	0.812851	1.14957
5.84849	0.579247	0.814936	1.14652
5.85185	0.580243	0.815398	1.14586
5.85714	0.581805	0.816124	1.14481
5.86111	0.582977	0.816667	1.14403
5.86111	0.582977	0.816667	1.14403
5.86667	0.584615	0.817427	1.14295
5.87037	0.585706	0.817933	1.14224
5.875	0.587069	0.818565	1.14135
5.87778	0.587886	0.818943	1.14081
5.88095	0.588819	0.819376	1.14021
5.88889	0.591149	0.820455	1.13871
5.89583	0.593184	0.821397	1.13741
5.9	0.594404	0.821962	1.13664
5.90741	0.596569	0.822964	1.13527
5.91111	0.597651	0.823464	1.1346
5.91667	0.599271	0.824213	1.13359
5.92593	0.601966	0.825458	1.13193
5.9375	0.605325	0.82701	1.12988
5.94444	0.607336	0.827938	1.12867
5.94444	0.607336	0.827939	1.12867
5.95833	0.611345	0.829789	1.12629
5.96296	0.612678	0.830404	1.1255
5.97222	0.615338	0.83163	1.12395
5.97917	0.617328	0.832548	1.1228
5.98148	0.61799	0.832853	1.12242
5.98889	0.620107	0.833828	1.12121
6	0.623272	0.835286	1.11942
6.01389	0.627211	0.8371	1.11723
6.01852	0.62852	0.837703	1.11651
6.02083	0.629174	0.838004	1.11615
6.02381	0.630014	0.83839	1.11569
6.02778	0.631132	0.838905	1.11508
6.03333	0.632694	0.839624	1.11423
6.03704	0.633734	0.840102	1.11367
6.04167	0.635032	0.840699	1.11297
6.04762	0.636697	0.841465	1.11209
6.05556	0.638912	0.842483	1.11092
6.0625	0.640844	0.843371	1.1099
6.06667	0.642001	0.843903	1.1093
6.07407	0.644053	0.844845	1.10824
6.07407	0.644053	0.844845	1.10824
6.08333	0.646609	0.846019	1.10693
6.09091	0.648693	0.846977	1.10587
6.09259	0.649156	0.847189	1.10563
6.09524	0.649881	0.847522	1.10527
6.09722	0.650425	0.847771	1.10499
6.1	0.651186	0.848121	1.10461
6.10417	0.652325	0.848643	1.10404
6.11111	0.654219	0.849512	1.1031
6.11538	0.655382	0.850046	1.10253
6.11905	0.656376	0.850502	1.10204
6.12222	0.657237	0.850896	1.10162
6.125	0.65799	0.851241	1.10125
6.12821	0.658857	0.851639	1.10083
6.12963	0.659242	0.851815	1.10064
6.13333	0.660241	0.852273	1.10016
6.13889	0.661737	0.852959	1.09944
6.14286	0.662804	0.853447	1.09893
6.14444	0.66323	0.853643	1.09872
6.14583	0.663602	0.853813	1.09854
6.14815	0.664223	0.854097	1.09825
6.15278	0.665462	0.854664	1.09766
6.16667	0.669162	0.856358	1.09592
6.18056	0.672839	0.858039	1.09421
6.18518	0.674059	0.858596	1.09365
6.1875	0.674668	0.858874	1.09337
6.19444	0.676491	0.859706	1.09254
6.2	0.677945	0.86037	1.09188
6.2037	0.678913	0.860811	1.09145
6.20833	0.680119	0.861361	1.0909
6.21111	0.680842	0.861691	1.09058
6.21212	0.681104	0.86181	1.09046
6.21429	0.681667	0.862067	1.09021
6.21795	0.682617	0.862499	1.08978
6.22222	0.683723	0.863003	1.08929
6.22222	0.683723	0.863003	1.08929
6.22917	0.685515	0.863819	1.0885
6.23333	0.686588	0.864307	1.08803
6.23611	0.687302	0.864631	1.08771
6.2381	0.687811	0.864863	1.08749
6.24074	0.688489	0.865171	1.08719
6.25	0.690856	0.866245	1.08616
6.25556	0.692271	0.866887	1.08555
6.25758	0.692784	0.86712	1.08533
6.25926	0.693212	0.867314	1.08514
6.2619	0.693883	0.867618	1.08485
6.26389	0.694386	0.867846	1.08464
6.26667	0.695089	0.868164	1.08433
6.27083	0.696141	0.86864	1.08388
6.27778	0.697891	0.869432	1.08314
6.28571	0.699883	0.870332	1.08229
6.29167	0.701372	0.871004	1.08166
6.2963	0.702527	0.871525	1.08118
6.3	0.703449	0.871941	1.08079
6.30556	0.704829	0.872563	1.08021
6.30952	0.705812	0.873005	1.0798
6.3125	0.706548	0.873337	1.0795
6.31482	0.70712	0.873594	1.07926
6.31944	0.708261	0.874107	1.07879
6.33333	0.71167	0.875638	1.07738
6.34444	0.714381	0.876854	1.07628
6.34615	0.714796	0.87704	1.07611
6.34722	0.715056	0.877156	1.076
6.35185	0.716179	0.877659	1.07555
6.35185	0.716179	0.877659	1.07555
6.35417	0.71674	0.87791	1.07532
6.35714	0.71746	0.878232	1.07503
6.36111	0.718418	0.87866	1.07464
6.36111	0.718418	0.87866	1.07464
6.36364	0.719026	0.878932	1.0744
6.36667	0.719756	0.879258	1.07411
6.36905	0.720328	0.879514	1.07388
6.37037	0.720646	0.879655	1.07375
6.375	0.721756	0.880151	1.07331
6.38095	0.72318	0.880786	1.07274
6.38889	0.725071	0.881628	1.07199
6.38889	0.725071	0.881628	1.07199
6.39583	0.72672	0.882362	1.07134
6.4	0.727706	0.882801	1.07095
6.40278	0.728363	0.883093	1.07069
6.40476	0.728831	0.883301	1.07051
6.40741	0.729455	0.883578	1.07026
6.41667	0.731631	0.884544	1.06942
6.42222	0.732932	0.885121	1.06891
6.42593	0.733797	0.885504	1.06858
6.42593	0.733797	0.885504	1.06858
6.42857	0.734414	0.885777	1.06834
6.43056	0.734876	0.885982	1.06816
6.43333	0.735522	0.886268	1.06791
6.4375	0.73649	0.886696	1.06754
6.44048	0.73718	0.887001	1.06727
6.44444	0.738098	0.887407	1.06692
6.45238	0.739928	0.888216	1.06622
6.45556	0.740659	0.888539	1.06594
6.45833	0.741296	0.88882	1.0657
6.46296	0.742357	0.889288	1.0653
6.46429	0.74266	0.889422	1.06519
6.46667	0.743205	0.889662	1.06498
6.47222	0.744472	0.89022	1.0645
6.47619	0.745375	0.890618	1.06416
6.47778	0.745735	0.890777	1.06403
6.47917	0.746051	0.890916	1.06391
6.48148	0.746576	0.891147	1.06371
6.48148	0.746576	0.891147	1.06371
6.48333	0.746995	0.891331	1.06356
6.48611	0.747624	0.891608	1.06332
6.5	0.750752	0.892983	1.06216
6.51389	0.753858	0.894346	1.06102
6.51667	0.754476	0.894617	1.06079
6.51852	0.754887	0.894797	1.06064
6.52083	0.755401	0.895023	1.06045
6.52222	0.755709	0.895158	1.06034
6.52381	0.756061	0.895312	1.06021
6.52564	0.756467	0.895489	1.06006
6.52778	0.756939	0.895696	1.05989
6.5303	0.757497	0.895941	1.05969
6.53333	0.758165	0.896233	1.05944
6.53571	0.758689	0.896463	1.05926
6.53704	0.75898	0.89659	1.05915
6.54167	0.759997	0.897035	1.05878
6.54167	0.759997	0.897035	1.05878
6.54444	0.760606	0.897301	1.05856
6.54762	0.7613	0.897605	1.05831
6.55	0.76182	0.897832	1.05813
6.55128	0.7621	0.897955	1.05803
6.55556	0.763031	0.898362	1.05769
6.55556	0.763031	0.898362	1.05769
6.5625	0.764539	0.899021	1.05716
6.56667	0.765441	0.899414	1.05684
6.56667	0.765441	0.899414	1.05684
6.56944	0.766041	0.899676	1.05662
6.57143	0.766469	0.899863	1.05647
6.57143	0.766469	0.899863	1.05647
6.57407	0.767039	0.900112	1.05627
6.58333	0.769026	0.90098	1.05557
6.59091	0.770645	0.901686	1.05501
6.59259	0.771003	0.901842	1.05488
6.59524	0.771566	0.902087	1.05469
6.59722	0.771988	0.902271	1.05454
6.6	0.772577	0.902528	1.05434
6.60417	0.773459	0.902913	1.05403
6.61111	0.774924	0.903551	1.05353
6.61111	0.774924	0.903551	1.05353
6.61667	0.776092	0.90406	1.05313
6.61905	0.776591	0.904278	1.05296
6.62121	0.777044	0.904475	1.0528
6.62222	0.777255	0.904567	1.05273
6.625	0.777836	0.90482	1.05253
6.62963	0.778801	0.905241	1.05221
6.63333	0.779571	0.905576	1.05195
6.63636	0.780199	0.90585	1.05174
6.63889	0.780722	0.906078	1.05156
6.64286	0.781542	0.906435	1.05129
6.64444	0.781869	0.906578	1.05118
6.64583	0.782156	0.906702	1.05108
6.64815	0.782632	0.90691	1.05092
6.64815	0.782632	0.90691	1.05092
6.65	0.783013	0.907076	1.0508
6.65151	0.783324	0.907211	1.05069
6.65278	0.783583	0.907324	1.05061
6.65476	0.78399	0.907501	1.05047
6.65556	0.784152	0.907572	1.05042
6.66667	0.786418	0.90856	1.04967
6.66667	0.786418	0.90856	1.04967
6.67778	0.788667	0.909541	1.04894
6.68056	0.789227	0.909785	1.04876
6.68333	0.789785	0.910028	1.04858
6.68518	0.790157	0.91019	1.04846
6.68519	0.790157	0.91019	1.04846
6.6875	0.790621	0.910393	1.04831
6.68889	0.790899	0.910514	1.04822
6.69048	0.791217	0.910653	1.04812
6.69444	0.792009	0.910999	1.04787
6.69697	0.792512	0.911218	1.04771
6.7	0.793114	0.911481	1.04751
6.7037	0.793849	0.911802	1.04728
6.70833	0.794764	0.912202	1.04699
6.70833	0.794764	0.912202	1.04699
6.71111	0.795312	0.912442	1.04682
6.71212	0.795511	0.912529	1.04676
6.71429	0.795937	0.912715	1.04663
6.71667	0.796405	0.912919	1.04648
6.71795	0.796656	0.913029	1.0464
6.72222	0.797492	0.913395	1.04614
6.72222	0.797492	0.913395	1.04614
6.72727	0.798478	0.913827	1.04584
6.72917	0.798846	0.913988	1.04573
6.73333	0.799655	0.914343	1.04548
6.73611	0.800193	0.914578	1.04532
6.7381	0.800576	0.914747	1.0452
6.7381	0.800576	0.914747	1.0452
6.74074	0.801087	0.91497	1.04504
6.74444	0.8018	0.915283	1.04483
6.75	0.802865	0.915751	1.04451
6.75556	0.803926	0.916218	1.04419
6.75926	0.804631	0.916528	1.04399
6.7619	0.805133	0.916749	1.04384
6.76389	0.805509	0.916914	1.04373
6.76667	0.806034	0.917145	1.04357
6.77083	0.80682	0.917492	1.04334
6.77273	0.807176	0.917649	1.04324
6.77778	0.808124	0.918067	1.04297
6.77778	0.808124	0.918067	1.04297
6.78571	0.809605	0.918722	1.04254
6.78788	0.810007	0.918899	1.04243
6.78889	0.810195	0.918982	1.04238
6.79167	0.810709	0.91921	1.04223
6.7963	0.811564	0.919589	1.04199
6.79762	0.811808	0.919697	1.04192
6.8	0.812246	0.919892	1.0418
6.80556	0.813265	0.920344	1.04152
6.80769	0.813655	0.920518	1.04141
6.80952	0.81399	0.920666	1.04132
6.81111	0.814279	0.920795	1.04124
6.8125	0.814531	0.920907	1.04118
6.81481	0.814952	0.921095	1.04106
6.81482	0.814952	0.921095	1.04106
6.81667	0.815288	0.921244	1.04097
6.81818	0.815562	0.921367	1.0409
6.81944	0.81579	0.921468	1.04084
6.82222	0.816292	0.921692	1.0407
6.83333	0.818285	0.922583	1.04018
6.83333	0.818285	0.922583	1.04018
6.84444	0.820258	0.923469	1.03967
6.84722	0.820748	0.923689	1.03954
6.84849	0.820971	0.92379	1.03949
6.85	0.821237	0.92391	1.03942
6.85185	0.821562	0.924056	1.03934
6.85417	0.821968	0.924239	1.03923
6.85417	0.821968	0.924239	1.03923
6.85714	0.822489	0.924474	1.0391
6.85714	0.822489	0.924474	1.0391
6.86111	0.82318	0.924786	1.03893
6.86111	0.82318	0.924786	1.03893
6.86364	0.823619	0.924985	1.03883
6.86667	0.824144	0.925223	1.0387
6.87037	0.824783	0.925513	1.03854
6.875	0.82558	0.925875	1.03835
6.88095	0.826598	0.926338	1.03811
6.88095	0.826598	0.926338	1.03811
6.88889	0.827947	0.926954	1.0378
6.88889	0.827947	0.926954	1.0378
6.89583	0.829118	0.927491	1.03753
6.9	0.829817	0.927811	1.03738
6.90278	0.830281	0.928025	1.03728
6.90476	0.830612	0.928177	1.0372
6.90741	0.831052	0.92838	1.03711
6.90909	0.831331	0.928509	1.03705
6.91026	0.831524	0.928598	1.037
6.91111	0.831666	0.928664	1.03697
6.91667	0.832582	0.929088	1.03678
6.91667	0.832582	0.929088	1.03678
6.92222	0.833493	0.92951	1.03659
6.92593	0.834098	0.929791	1.03646
6.92593	0.834098	0.929791	1.03646
6.92857	0.834528	0.929992	1.03638
6.93056	0.83485	0.930142	1.03631
6.93333	0.835299	0.930352	1.03622
6.9375	0.835971	0.930666	1.03609
6.94444	0.837083	0.931188	1.03587
6.94444	0.837083	0.931188	1.03587
6.94872	0.837763	0.931509	1.03574
6.95	0.837967	0.931605	1.03571
6.95238	0.838344	0.931783	1.03564
6.95455	0.838686	0.931944	1.03557
6.95455	0.838686	0.931944	1.03557
6.95556	0.838845	0.93202	1.03554
6.95833	0.839282	0.932227	1.03546
6.96296	0.840007	0.932571	1.03534
6.96667	0.840585	0.932846	1.03523
6.96667	0.840585	0.932846	1.03523
6.97222	0.841446	0.933258	1.03509
6.97619	0.842058	0.933551	1.03498
6.97778	0.842302	0.933668	1.03494
6.97917	0.842515	0.93377	1.03491
6.98148	0.84287	0.93394	1.03485
6.98148	0.84287	0.93394	1.03485
6.98333	0.843153	0.934077	1.03481
6.98485	0.843384	0.934188	1.03477
6.98611	0.843576	0.934281	1.03474
6.9881	0.843877	0.934426	1.03469
7	0.84567	0.935296	1.03442
7.01111	0.84732	0.936104	1.03419
7.0119	0.847437	0.936161	1.03417
7.01389	0.847729	0.936305	1.03414
7.01389	0.847729	0.936305	1.03414
7.01515	0.847915	0.936396	1.03411
7.01852	0.848408	0.936639	1.03405
7.02083	0.848746	0.936806	1.034
7.02222	0.848948	0.936906	1.03398
7.02381	0.849178	0.937021	1.03395
7.02778	0.849753	0.937306	1.03388
7.0303	0.850117	0.937488	1.03384
7.03333	0.850553	0.937705	1.03379
7.03704	0.851083	0.93797	1.03373
7.03704	0.851083	0.93797	1.03373
7.03846	0.851286	0.938072	1.03371
7.04167	0.851741	0.938301	1.03366
7.04167	0.851741	0.938301	1.03366
7.04444	0.852135	0.938499	1.03362
7.04545	0.852278	0.938571	1.0336
7.04762	0.852583	0.938725	1.03357
7.05	0.852917	0.938894	1.03354
7.05556	0.853694	0.939288	1.03346
7.05556	0.853694	0.939288	1.03346
7.06061	0.854396	0.939646	1.0334
7.0625	0.854658	0.93978	1.03338
7.06667	0.855231	0.940074	1.03333
7.06944	0.855612	0.940269	1.0333
7.07143	0.855883	0.940409	1.03328
7.07407	0.856243	0.940595	1.03326
7.07407	0.856243	0.940595	1.03326
7.07576	0.856472	0.940713	1.03324
7.07778	0.856746	0.940855	1.03322
7.08333	0.857494	0.941244	1.03317
7.08333	0.857494	0.941244	1.03317
7.08889	0.858237	0.941632	1.03313
7.09091	0.858506	0.941773	1.03312
7.09259	0.85873	0.94189	1.0331
7.09524	0.85908	0.942074	1.03309
7.09722	0.859342	0.942212	1.03307
7.1	0.859707	0.942405	1.03306
7.10417	0.860252	0.942694	1.03304
7.10606	0.860499	0.942825	1.03303
7.10714	0.86064	0.9429	1.03302
7.11111	0.861154	0.943174	1.03301
7.11111	0.861154	0.943174	1.03301
7.11538	0.861705	0.943469	1.03299
7.11667	0.86187	0.943557	1.03299
7.11905	0.862175	0.943721	1.03298
7.12121	0.862451	0.94387	1.03298
7.12222	0.862579	0.94394	1.03297
7.125	0.862932	0.94413	1.03297
7.12821	0.863338	0.94435	1.03296
7.12963	0.863517	0.944448	1.03296
7.12963	0.863518	0.944448	1.03296
7.13095	0.863684	0.944539	1.03296
7.13333	0.863983	0.944701	1.03296
7.13333	0.863983	0.944701	1.03296
7.13636	0.864362	0.944909	1.03296
7.13889	0.864676	0.945081	1.03296
7.13889	0.864676	0.945081	1.03296
7.14286	0.865169	0.945351	1.03297
7.14444	0.865365	0.94546	1.03297
7.14583	0.865536	0.945554	1.03297
7.14815	0.865821	0.945711	1.03297
7.15	0.866048	0.945837	1.03298
7.15151	0.866233	0.94594	1.03298
7.15152	0.866233	0.94594	1.03298
7.15278	0.866387	0.946026	1.03298
7.15476	0.866629	0.94616	1.03299
7.15556	0.866725	0.946214	1.03299
7.16667	0.868065	0.946965	1.03304
7.16667	0.868065	0.946965	1.03304
7.17778	0.869384	0.947713	1.0331
7.18056	0.86971	0.947899	1.03312
7.18182	0.869858	0.947984	1.03313
7.18333	0.870035	0.948085	1.03314
7.18518	0.870252	0.94821	1.03315
7.1875	0.870521	0.948364	1.03317
7.18889	0.870682	0.948457	1.03318
7.19048	0.870866	0.948563	1.03319
7.19444	0.871324	0.948828	1.03323
7.19444	0.871324	0.948828	1.03323
7.19697	0.871614	0.948997	1.03325
7.2	0.871961	0.949199	1.03328
7.2037	0.872383	0.949445	1.03331
7.2037	0.872383	0.949445	1.03331
7.20833	0.872907	0.949752	1.03336
7.20833	0.872907	0.949752	1.03336
7.21111	0.87322	0.949937	1.03339
7.21212	0.873334	0.950004	1.0334
7.21429	0.873577	0.950147	1.03343
7.21667	0.873843	0.950305	1.03346
7.21795	0.873986	0.950389	1.03347
7.22222	0.874461	0.950672	1.03352
7.22222	0.874461	0.950672	1.03352
7.22727	0.875018	0.951005	1.03359
7.22917	0.875227	0.95113	1.03362
7.23077	0.875402	0.951235	1.03364
7.23333	0.875683	0.951404	1.03367
7.23611	0.875985	0.951587	1.03371
7.2381	0.876201	0.951717	1.03374
7.24074	0.876487	0.95189	1.03378
7.24074	0.876487	0.95189	1.03378
7.24242	0.876669	0.952001	1.03381
7.24444	0.876886	0.952133	1.03384
7.25	0.877482	0.952497	1.03392
7.25556	0.878073	0.95286	1.03402
7.25758	0.878287	0.952992	1.03405
7.25926	0.878465	0.953101	1.03408
7.2619	0.878744	0.953274	1.03413
7.26389	0.878952	0.953403	1.03416
7.26667	0.879243	0.953584	1.03421
7.26923	0.879511	0.95375	1.03426
7.27083	0.879677	0.953855	1.03429
7.27273	0.879874	0.953978	1.03432
7.27778	0.880397	0.954305	1.03442
7.27778	0.880397	0.954305	1.03442
7.28205	0.880836	0.954582	1.0345
7.28333	0.880968	0.954665	1.03453
7.28571	0.881211	0.954819	1.03458
7.28788	0.881432	0.954959	1.03462
7.28889	0.881535	0.955024	1.03464
7.29167	0.881817	0.955203	1.0347
7.2963	0.882285	0.955502	1.03479
7.2963	0.882285	0.955502	1.03479
7.29762	0.882419	0.955587	1.03482
7.3	0.882658	0.955741	1.03487
7.30303	0.882962	0.955935	1.03494
7.30556	0.883215	0.956098	1.035
7.30556	0.883215	0.956098	1.035
7.30769	0.883428	0.956235	1.03504
7.30952	0.88361	0.956353	1.03508
7.31111	0.883768	0.956455	1.03512
7.3125	0.883905	0.956544	1.03515
7.31482	0.884134	0.956692	1.0352
7.31667	0.884317	0.956811	1.03525
7.31818	0.884466	0.956908	1.03528
7.31944	0.884591	0.956989	1.03531
7.31944	0.884591	0.956989	1.03531
7.32051	0.884696	0.957057	1.03534
7.32143	0.884786	0.957116	1.03536
7.32222	0.884863	0.957167	1.03538
7.33333	0.885947	0.957877	1.03565
7.33333	0.885947	0.957877	1.03565
7.34444	0.887018	0.958584	1.03593
7.34615	0.887182	0.958693	1.03597
7.34722	0.887284	0.958761	1.036
7.34849	0.887405	0.958841	1.03603
7.35	0.887549	0.958938	1.03607
7.35185	0.887726	0.959055	1.03612
7.35417	0.887946	0.959202	1.03618
7.35556	0.888078	0.95929	1.03621
7.35714	0.888229	0.959391	1.03625
7.35714	0.888229	0.959391	1.03625
7.36111	0.888604	0.959643	1.03636
7.36111	0.888604	0.959643	1.03636
7.36364	0.888843	0.959803	1.03643
7.36667	0.889128	0.959994	1.03651
7.36667	0.889128	0.959995	1.03651
7.36905	0.889352	0.960145	1.03657
7.37037	0.889476	0.960229	1.03661
7.37037	0.889476	0.960229	1.03661
7.37179	0.889609	0.960319	1.03665
7.375	0.889909	0.960521	1.03674
7.37778	0.890169	0.960697	1.03681
7.37879	0.890263	0.960761	1.03684
7.38095	0.890464	0.960897	1.0369
7.38333	0.890685	0.961047	1.03697
7.38889	0.8912	0.961398	1.03712
7.38889	0.8912	0.961398	1.03712
7.39286	0.891567	0.961647	1.03724
7.39394	0.891667	0.961716	1.03727
7.39583	0.891841	0.961835	1.03732
7.39744	0.891988	0.961936	1.03737
7.4	0.892224	0.962097	1.03744
7.40278	0.892479	0.962271	1.03752
7.40476	0.892661	0.962396	1.03758
7.40476	0.892661	0.962396	1.03758
7.40741	0.892903	0.962562	1.03766
7.40909	0.893057	0.962668	1.0377
7.41026	0.893163	0.962741	1.03774
7.41111	0.893241	0.962794	1.03776
7.41667	0.893747	0.963143	1.03793
7.41667	0.893747	0.963143	1.03793
7.42222	0.894251	0.963491	1.03809
7.42308	0.894329	0.963544	1.03812
7.42424	0.894435	0.963617	1.03815
7.42424	0.894435	0.963617	1.03815
7.42593	0.894587	0.963723	1.0382
7.42593	0.894587	0.963723	1.0382
7.42857	0.894826	0.963888	1.03828
7.43056	0.895006	0.964012	1.03834
7.43333	0.895257	0.964186	1.03842
7.4375	0.895632	0.964446	1.03855
7.43939	0.895803	0.964564	1.0386
7.44048	0.8959	0.964632	1.03864
7.44444	0.896257	0.96488	1.03876
7.44444	0.896257	0.96488	1.03876
7.45	0.896756	0.965226	1.03892
7.45238	0.89697	0.965375	1.039
7.45455	0.897164	0.96551	1.03906
7.45556	0.897254	0.965573	1.03909
7.45833	0.897503	0.965746	1.03918
7.45833	0.897503	0.965746	1.03918
7.46154	0.89779	0.965945	1.03927
7.46296	0.897917	0.966034	1.03932
7.46296	0.897917	0.966034	1.03932
7.46429	0.898036	0.966116	1.03936
7.46667	0.898248	0.966264	1.03943
7.4697	0.898519	0.966453	1.03952
7.47222	0.898745	0.96661	1.0396
7.47222	0.898745	0.96661	1.0396
7.47619	0.899099	0.966857	1.03972
7.47619	0.899099	0.966857	1.03972
7.47778	0.89924	0.966955	1.03977
7.47917	0.899364	0.967042	1.03981
7.47917	0.899364	0.967042	1.03981
7.48148	0.899571	0.967185	1.03988
7.48148	0.899571	0.967185	1.03988
7.48333	0.899736	0.9673	1.03994
7.48485	0.899871	0.967395	1.03999
7.48611	0.899984	0.967473	1.04002
7.48611	0.899984	0.967473	1.04002
7.48718	0.900079	0.967539	1.04006
7.4881	0.90016	0.967596	1.04008
7.48889	0.900231	0.967646	1.04011
7.5	0.901221	0.968335	1.04045
7.51111	0.902212	0.969024	1.04078
7.5119	0.902283	0.969073	1.04081
7.51282	0.902364	0.96913	1.04084
7.51389	0.90246	0.969196	1.04087
7.51389	0.90246	0.969196	1.04087
7.51515	0.902572	0.969274	1.04091
7.51667	0.902707	0.969368	1.04095
7.51852	0.902873	0.969483	1.04101
7.51852	0.902873	0.969483	1.04101
7.52083	0.903079	0.969626	1.04108
7.52222	0.903203	0.969712	1.04112
7.52381	0.903345	0.96981	1.04117
7.52381	0.903345	0.96981	1.04117
7.52564	0.903508	0.969924	1.04122
7.52778	0.903699	0.970056	1.04129
7.52778	0.903699	0.970056	1.04129
7.5303	0.903924	0.970212	1.04136
7.53333	0.904195	0.9704	1.04145
7.53571	0.904408	0.970547	1.04152
7.53704	0.904526	0.970629	1.04156
7.53704	0.904526	0.970629	1.04156
7.53846	0.904653	0.970717	1.04161
7.54167	0.90494	0.970916	1.0417
7.54444	0.905188	0.971088	1.04178
7.54545	0.905279	0.97115	1.04181
7.54762	0.905472	0.971284	1.04188
7.55	0.905685	0.971431	1.04195
7.55556	0.906183	0.971775	1.04211
7.55556	0.906183	0.971775	1.04211
7.55952	0.906538	0.97202	1.04223
7.56061	0.906635	0.972087	1.04226
7.5625	0.906805	0.972204	1.04232
7.56667	0.907179	0.972462	1.04244
7.56667	0.907179	0.972462	1.04244
7.56944	0.907428	0.972634	1.04252
7.57143	0.907606	0.972756	1.04258
7.57407	0.907844	0.97292	1.04266
7.57407	0.907844	0.97292	1.04266
7.57576	0.907995	0.973024	1.04271
7.57692	0.9081	0.973096	1.04274
7.57778	0.908177	0.973149	1.04277
7.58333	0.908676	0.973492	1.04293
7.58333	0.908676	0.973492	1.04293
7.58889	0.909176	0.973836	1.04309
7.59091	0.909358	0.973961	1.04315
7.59259	0.90951	0.974065	1.0432
7.59259	0.90951	0.974065	1.0432
7.59524	0.909748	0.974228	1.04328
7.59722	0.909927	0.974351	1.04334
7.59722	0.909927	0.974351	1.04334
7.6	0.910178	0.974523	1.04342
7.60256	0.910409	0.974681	1.04349
7.60417	0.910554	0.974781	1.04354
7.60606	0.910725	0.974898	1.04359
7.60714	0.910822	0.974965	1.04362
7.61111	0.911181	0.97521	1.04374
7.61111	0.911181	0.97521	1.04374
7.61538	0.911567	0.975474	1.04386
7.61667	0.911683	0.975554	1.0439
7.61905	0.911898	0.975701	1.04397
7.61905	0.911898	0.975701	1.04397
7.62121	0.912094	0.975835	1.04403
7.62222	0.912186	0.975897	1.04406
7.625	0.912437	0.976069	1.04414
7.62821	0.912728	0.976268	1.04423
7.62963	0.912857	0.976356	1.04427
7.62963	0.912857	0.976356	1.04427
7.63333	0.913192	0.976585	1.04438
7.63636	0.913467	0.976773	1.04447
7.63889	0.913697	0.976929	1.04454
7.63889	0.913697	0.976929	1.04454
7.64103	0.913891	0.977061	1.0446
7.64286	0.914057	0.977175	1.04465
7.64444	0.914201	0.977273	1.0447
7.64583	0.914327	0.977359	1.04474
7.64583	0.914327	0.977359	1.04474
7.64815	0.914537	0.977502	1.0448
7.64815	0.914537	0.977502	1.0448
7.65	0.914706	0.977617	1.04486
7.65151	0.914843	0.977711	1.0449
7.65278	0.914958	0.977789	1.04494
7.65476	0.915139	0.977912	1.04499
7.65556	0.915211	0.977962	1.04501
7.66667	0.916222	0.978651	1.04533
7.66667	0.916222	0.978651	1.04533
7.67778	0.917235	0.97934	1.04565
7.67857	0.917307	0.979389	1.04567
7.67949	0.917391	0.979446	1.0457
7.68056	0.917488	0.979513	1.04573
7.68056	0.917488	0.979513	1.04573
7.68182	0.917603	0.979591	1.04577
7.68333	0.917742	0.979685	1.04581
7.68518	0.917911	0.9798	1.04586
7.68519	0.917911	0.9798	1.04586
7.6875	0.918122	0.979944	1.04593
7.68889	0.918249	0.980031	1.04597
7.68889	0.918249	0.980031	1.04597
7.69048	0.918393	0.980129	1.04602
7.69231	0.918561	0.980243	1.04607
7.69444	0.918756	0.980376	1.04613
7.69444	0.918756	0.980376	1.04613
7.69697	0.918986	0.980533	1.0462
7.7	0.919263	0.980722	1.04629
7.70238	0.919481	0.98087	1.04636
7.7037	0.919601	0.980952	1.0464
7.7037	0.919601	0.980952	1.0464
7.70833	0.920024	0.981241	1.04653
7.70833	0.920024	0.981241	1.04653
7.71111	0.920278	0.981414	1.04661
7.71212	0.92037	0.981477	1.04664
7.71429	0.920568	0.981612	1.0467
7.71667	0.920786	0.98176	1.04677
7.71795	0.920903	0.98184	1.04681
7.72222	0.921293	0.982107	1.04693
7.72222	0.921293	0.982107	1.04693
7.72727	0.921755	0.982422	1.04708
7.72917	0.921928	0.982541	1.04714
7.73077	0.922074	0.982641	1.04719
7.73333	0.922309	0.982801	1.04726
7.73611	0.922562	0.982975	1.04734
7.7381	0.922744	0.983099	1.0474
7.74074	0.922985	0.983264	1.04748
7.74074	0.922985	0.983264	1.04748
7.74242	0.923139	0.98337	1.04753
7.74359	0.923245	0.983443	1.04756
7.74444	0.923323	0.983496	1.04759
7.75	0.923831	0.983844	1.04776
7.75556	0.924338	0.984193	1.04792
7.75758	0.924522	0.984319	1.04798
7.75926	0.924675	0.984425	1.04804
7.75926	0.924675	0.984425	1.04804
7.7619	0.924916	0.984591	1.04812
7.7619	0.924917	0.984591	1.04812
7.76389	0.925097	0.984716	1.04818
7.76667	0.92535	0.98489	1.04826
7.76667	0.92535	0.98489	1.04826
7.76923	0.925584	0.985052	1.04834
7.77083	0.92573	0.985152	1.04839
7.77273	0.925902	0.985272	1.04845
7.77778	0.926362	0.98559	1.0486
7.77778	0.926362	0.98559	1.0486
7.78205	0.92675	0.985859	1.04874
7.78333	0.926867	0.98594	1.04878
7.78571	0.927083	0.98609	1.04885
7.78788	0.92728	0.986226	1.04892
7.78889	0.927371	0.98629	1.04895
7.79167	0.927623	0.986466	1.04904
7.79167	0.927623	0.986466	1.04904
7.79487	0.927914	0.986668	1.04914
7.7963	0.928043	0.986758	1.04919
7.7963	0.928043	0.986758	1.04919
7.79762	0.928163	0.986842	1.04923
7.8	0.928378	0.986992	1.04931
7.80303	0.928652	0.987184	1.04941
7.80556	0.928881	0.987344	1.04949
7.80556	0.928881	0.987344	1.04949
7.80769	0.929074	0.98748	1.04956
7.80952	0.929239	0.987596	1.04962
7.81111	0.929383	0.987696	1.04967
7.8125	0.929508	0.987784	1.04971
7.81481	0.929717	0.987931	1.04979
7.81482	0.929717	0.987931	1.04979
7.81667	0.929883	0.988049	1.04985
7.81818	0.93002	0.988145	1.0499
7.81944	0.930134	0.988225	1.04995
7.82051	0.93023	0.988293	1.04998
7.82143	0.930312	0.988351	1.05001
7.82222	0.930383	0.988402	1.05004
7.83333	0.931381	0.989109	1.05042
7.83333	0.931381	0.989109	1.05042
7.84444	0.932373	0.989819	1.0508
7.84524	0.932444	0.989869	1.05083
7.84615	0.932526	0.989928	1.05086
7.84722	0.932621	0.989996	1.0509
7.84849	0.932733	0.990077	1.05095
7.85	0.932868	0.990174	1.051
7.85185	0.933033	0.990293	1.05107
7.85185	0.933033	0.990293	1.05107
7.85417	0.933238	0.990441	1.05115
7.85556	0.933361	0.99053	1.0512
7.85714	0.933502	0.990632	1.05126
7.85897	0.933664	0.990749	1.05132
7.86111	0.933853	0.990886	1.0514
7.86111	0.933853	0.990886	1.0514
7.86364	0.934077	0.991049	1.0515
7.86667	0.934344	0.991243	1.05161
7.86667	0.934344	0.991243	1.05161
7.86905	0.934554	0.991397	1.0517
7.87037	0.93467	0.991482	1.05175
7.87037	0.93467	0.991482	1.05175
7.87179	0.934796	0.991573	1.0518
7.875	0.935077	0.99178	1.05192
7.87778	0.935321	0.991959	1.05203
7.87879	0.935409	0.992024	1.05207
7.88095	0.935599	0.992164	1.05215
7.88333	0.935807	0.992318	1.05224
7.88889	0.936291	0.992677	1.05246
7.88889	0.936291	0.992677	1.05246
7.89286	0.936636	0.992934	1.05262
7.89394	0.93673	0.993004	1.05266
7.89583	0.936894	0.993127	1.05273
7.89744	0.937033	0.993231	1.0528
7.9	0.937255	0.993397	1.0529
7.90278	0.937495	0.993578	1.05302
7.90476	0.937666	0.993707	1.0531
7.90476	0.937666	0.993707	1.0531
7.90741	0.937893	0.993879	1.05321
7.90909	0.938038	0.993988	1.05328
7.91026	0.938138	0.994064	1.05332
7.91111	0.938211	0.99412	1.05336
7.91667	0.938686	0.994482	1.05359
7.91667	0.938686	0.994482	1.05359
7.92222	0.939159	0.994845	1.05383
7.92308	0.939232	0.994901	1.05387
7.92424	0.939331	0.994977	1.05392
7.92593	0.939474	0.995087	1.05399
7.92593	0.939474	0.995087	1.05399
7.92857	0.939697	0.995261	1.05411
7.93056	0.939865	0.995391	1.0542
7.93333	0.940099	0.995573	1.05432
7.93333	0.940099	0.995573	1.05432
7.9359	0.940315	0.995741	1.05443
7.9375	0.940449	0.995847	1.05451
7.93939	0.940608	0.995971	1.05459
7.94048	0.940699	0.996042	1.05464
7.94444	0.94103	0.996303	1.05482
7.94444	0.94103	0.996303	1.05482
7.94872	0.941386	0.996585	1.05502
7.95	0.941492	0.99667	1.05508
7.95238	0.941689	0.996827	1.05519
7.95455	0.941868	0.99697	1.0553
7.95556	0.941951	0.997037	1.05534
7.95833	0.94218	0.997221	1.05548
7.96154	0.942443	0.997433	1.05563
7.96296	0.94256	0.997527	1.0557
7.96296	0.94256	0.997527	1.0557
7.96429	0.942668	0.997615	1.05576
7.96667	0.942863	0.997773	1.05588
7.96667	0.942863	0.997773	1.05588
7.9697	0.94311	0.997974	1.05603
7.97222	0.943315	0.998142	1.05616
7.97222	0.943315	0.998142	1.05616
7.97436	0.943488	0.998284	1.05626
7.97619	0.943636	0.998406	1.05636
7.97778	0.943764	0.998512	1.05644
7.97917	0.943876	0.998605	1.05651
7.97917	0.943876	0.998605	1.05651
7.98148	0.944062	0.998759	1.05663
7.98148	0.944062	0.998759	1.05663
7.98333	0.94421	0.998883	1.05672
7.98485	0.944332	0.998984	1.0568
7.98611	0.944433	0.999069	1.05687
7.98718	0.944518	0.99914	1.05692
7.98889	0.944654	0.999255	1.05701
8	0.945533	1	1.0576
8.01111	0.9464	1.00075	1.05822
8.01191	0.946462	1.0008	1.05826
8.01389	0.946615	1.00094	1.05838
8.01515	0.946712	1.00102	1.05845
8.01515	0.946713	1.00102	1.05845
8.01667	0.946829	1.00112	1.05853
8.01852	0.946972	1.00125	1.05864
8.01852	0.946972	1.00125	1.05864
8.02083	0.947149	1.00141	1.05877
8.02222	0.947255	1.0015	1.05885
8.02381	0.947376	1.00161	1.05895
8.02564	0.947516	1.00173	1.05905
8.02778	0.947678	1.00188	1.05918
8.02778	0.947678	1.00188	1.05918
8.0303	0.947869	1.00205	1.05933
8.03333	0.948098	1.00226	1.05951
8.03333	0.948098	1.00226	1.05951
8.03571	0.948277	1.00242	1.05965
8.03704	0.948376	1.00251	1.05973
8.03704	0.948376	1.00251	1.05973
8.04167	0.948722	1.00283	1.06001
8.04167	0.948722	1.00283	1.06001
8.04444	0.948928	1.00302	1.06019
8.04546	0.949003	1.00308	1.06025
8.04762	0.949163	1.00323	1.06038
8.05	0.949338	1.0034	1.06053
8.05128	0.949432	1.00348	1.06061
8.05556	0.949745	1.00378	1.06089
8.05556	0.949745	1.00378	1.06089
8.05952	0.950033	1.00405	1.06114
8.06061	0.950112	1.00413	1.06121
8.0625	0.950248	1.00426	1.06133
8.0641	0.950364	1.00437	1.06144
8.06667	0.950548	1.00454	1.06161
8.06667	0.950548	1.00454	1.06161
8.06944	0.950747	1.00474	1.06179
8.07143	0.950889	1.00487	1.06192
8.07143	0.950889	1.00487	1.06192
8.07407	0.951076	1.00506	1.0621
8.07407	0.951076	1.00506	1.0621
8.07576	0.951196	1.00517	1.06222
8.07778	0.951338	1.00531	1.06235
8.08333	0.951728	1.0057	1.06273
8.08333	0.951728	1.0057	1.06273
8.08889	0.952115	1.00609	1.06312
8.09091	0.952254	1.00623	1.06326
8.09259	0.95237	1.00635	1.06338
8.09259	0.95237	1.00635	1.06338
8.09524	0.952552	1.00653	1.06357
8.09722	0.952688	1.00667	1.06371
8.1	0.952877	1.00687	1.06391
8.10256	0.953051	1.00705	1.0641
8.10417	0.95316	1.00716	1.06422
8.10606	0.953287	1.00729	1.06436
8.10714	0.95336	1.00737	1.06444
8.11111	0.953626	1.00765	1.06473
8.11111	0.953626	1.00765	1.06473
8.11667	0.953995	1.00804	1.06515
8.11905	0.954152	1.00821	1.06533
8.11905	0.954152	1.00821	1.06533
8.12121	0.954294	1.00836	1.0655
8.12222	0.954361	1.00844	1.06557
8.125	0.954542	1.00863	1.06579
8.12963	0.954843	1.00896	1.06615
8.12963	0.954843	1.00896	1.06615
8.13095	0.954928	1.00906	1.06625
8.13333	0.955081	1.00923	1.06644
8.13636	0.955275	1.00944	1.06668
8.13889	0.955436	1.00962	1.06688
8.13889	0.955436	1.00962	1.06688
8.14103	0.955572	1.00978	1.06705
8.14286	0.955688	1.00991	1.0672
8.14286	0.955688	1.00991	1.0672
8.14444	0.955788	1.01002	1.06733
8.14583	0.955875	1.01012	1.06744
8.14815	0.956021	1.01029	1.06763
8.14815	0.956021	1.01029	1.06763
8.15	0.956136	1.01042	1.06779
8.15151	0.956231	1.01053	1.06791
8.15278	0.956309	1.01062	1.06802
8.15278	0.956309	1.01062	1.06802
8.15476	0.956432	1.01076	1.06818
8.15556	0.956481	1.01082	1.06825
8.16667	0.95716	1.01162	1.06919
8.16667	0.95716	1.01162	1.06919
8.17778	0.957826	1.01243	1.07015
8.18056	0.95799	1.01264	1.0704
8.18056	0.95799	1.01264	1.0704
8.18182	0.958065	1.01273	1.07051
8.18333	0.958154	1.01284	1.07065
8.18519	0.958262	1.01297	1.07081
8.1875	0.958397	1.01314	1.07102
8.18889	0.958478	1.01325	1.07114
8.19048	0.95857	1.01336	1.07129
8.19444	0.958799	1.01365	1.07165
8.19444	0.958799	1.01365	1.07165
8.19697	0.958944	1.01384	1.07188
8.2	0.959117	1.01406	1.07216
8.20238	0.959253	1.01424	1.07238
8.2037	0.959327	1.01434	1.0725
8.2037	0.959327	1.01434	1.0725
8.20513	0.959408	1.01444	1.07264
8.20833	0.959588	1.01468	1.07294
8.20833	0.959588	1.01468	1.07294
8.21111	0.959744	1.01489	1.0732
8.21212	0.9598	1.01496	1.0733
8.21429	0.95992	1.01512	1.0735
8.21667	0.960052	1.0153	1.07373
8.22222	0.960357	1.01572	1.07427
8.22222	0.960357	1.01572	1.07427
8.22619	0.960574	1.01601	1.07465
8.22727	0.960632	1.01609	1.07476
8.22917	0.960735	1.01624	1.07494
8.23077	0.960821	1.01636	1.0751
8.23333	0.960959	1.01655	1.07536
8.23611	0.961108	1.01676	1.07563
8.23611	0.961108	1.01676	1.07563
8.23809	0.961213	1.01691	1.07583
8.24074	0.961354	1.01711	1.0761
8.24074	0.961354	1.01711	1.0761
8.24242	0.961443	1.01724	1.07627
8.24242	0.961443	1.01724	1.07627
8.24359	0.961504	1.01732	1.07638
8.24444	0.961549	1.01739	1.07647
8.25	0.96184	1.01781	1.07704
8.25556	0.962128	1.01823	1.07761
8.25641	0.962172	1.0183	1.0777
8.25758	0.962232	1.01839	1.07782
8.25926	0.962318	1.01851	1.07799
8.25926	0.962318	1.01851	1.07799
8.26191	0.962454	1.01872	1.07827
8.26389	0.962555	1.01887	1.07848
8.26667	0.962696	1.01908	1.07877
8.26667	0.962696	1.01908	1.07877
8.27083	0.962906	1.0194	1.07921
8.27273	0.963001	1.01955	1.07941
8.27381	0.963056	1.01963	1.07953
8.27778	0.963254	1.01994	1.07996
8.27778	0.963254	1.01994	1.07996
8.28205	0.963465	1.02027	1.08042
8.28333	0.963529	1.02037	1.08056
8.28571	0.963646	1.02055	1.08082
8.28788	0.963752	1.02072	1.08105
8.28889	0.963801	1.0208	1.08116
8.29167	0.963937	1.02101	1.08147
8.29167	0.963937	1.02101	1.08147
8.2963	0.964161	1.02137	1.08198
8.3	0.96434	1.02166	1.08239
8.30303	0.964485	1.0219	1.08273
8.30556	0.964606	1.0221	1.08302
8.30769	0.964708	1.02227	1.08326
8.30952	0.964795	1.02241	1.08347
8.31111	0.96487	1.02254	1.08365
8.3125	0.964936	1.02265	1.08381
8.31481	0.965045	1.02283	1.08407
8.31481	0.965045	1.02283	1.08407
8.31667	0.965132	1.02297	1.08428
8.31818	0.965203	1.02309	1.08446
8.31944	0.965262	1.02319	1.0846
8.32051	0.965312	1.02328	1.08473
8.32143	0.965355	1.02335	1.08483
8.32222	0.965392	1.02341	1.08492
8.33333	0.965906	1.0243	1.08622
8.33333	0.965906	1.0243	1.08622
8.34444	0.966413	1.02519	1.08754
8.34722	0.966539	1.02541	1.08787
8.34849	0.966596	1.02551	1.08802
8.35	0.966665	1.02564	1.0882
8.35185	0.966748	1.02579	1.08843
8.35185	0.966748	1.02579	1.08843
8.35417	0.966852	1.02597	1.08871
8.35417	0.966852	1.02597	1.08871
8.35556	0.966915	1.02608	1.08888
8.35714	0.966986	1.02621	1.08907
8.35714	0.966986	1.02621	1.08907
8.35897	0.967068	1.02636	1.08929
8.36111	0.967163	1.02654	1.08955
8.36111	0.967163	1.02654	1.08955
8.36364	0.967276	1.02674	1.08986
8.36667	0.96741	1.02699	1.09023
8.37037	0.967574	1.02729	1.09069
8.37037	0.967574	1.02729	1.09069
8.375	0.967779	1.02767	1.09127
8.37778	0.967901	1.0279	1.09161
8.37879	0.967945	1.02798	1.09174
8.38095	0.96804	1.02816	1.09201
8.38333	0.968145	1.02835	1.09231
8.38889	0.968387	1.02881	1.09301
8.38889	0.968387	1.02881	1.09301
8.39286	0.96856	1.02914	1.09351
8.39394	0.968607	1.02923	1.09365
8.39583	0.968689	1.02939	1.09389
8.39744	0.968759	1.02952	1.0941
8.4	0.96887	1.02974	1.09442
8.40278	0.96899	1.02997	1.09478
8.40476	0.969076	1.03013	1.09504
8.40476	0.969076	1.03013	1.09504
8.40741	0.96919	1.03035	1.09538
8.40741	0.96919	1.03035	1.09538
8.40909	0.969263	1.0305	1.0956
8.41026	0.969313	1.03059	1.09575
8.41111	0.96935	1.03066	1.09586
8.41667	0.969588	1.03113	1.09658
8.41667	0.969588	1.03113	1.09658
8.42308	0.969863	1.03167	1.09742
8.42424	0.969913	1.03177	1.09758
8.42593	0.969985	1.03191	1.0978
8.42593	0.969985	1.03191	1.0978
8.42857	0.970099	1.03214	1.09815
8.43056	0.970184	1.03231	1.09841
8.43056	0.970184	1.03231	1.09841
8.43333	0.970302	1.03254	1.09878
8.43333	0.970302	1.03254	1.09878
8.4359	0.970412	1.03276	1.09912
8.4375	0.97048	1.0329	1.09933
8.43939	0.970561	1.03306	1.09959
8.44048	0.970607	1.03315	1.09973
8.44444	0.970777	1.03349	1.10026
8.44444	0.970777	1.03349	1.10026
8.44872	0.970959	1.03386	1.10084
8.45238	0.971115	1.03418	1.10133
8.45454	0.971208	1.03436	1.10163
8.45455	0.971208	1.03436	1.10163
8.45556	0.971251	1.03445	1.10177
8.45833	0.971369	1.03469	1.10214
8.45833	0.971369	1.03469	1.10214
8.46296	0.971567	1.03509	1.10278
8.46296	0.971567	1.03509	1.10278
8.46429	0.971623	1.03521	1.10296
8.46667	0.971725	1.03542	1.10328
8.46667	0.971725	1.03542	1.10328
8.4697	0.971854	1.03568	1.1037
8.47222	0.971962	1.0359	1.10405
8.47222	0.971962	1.0359	1.10405
8.47619	0.972132	1.03625	1.1046
8.47778	0.9722	1.03639	1.10482
8.47917	0.972259	1.03651	1.10501
8.47917	0.972259	1.03651	1.10501
8.48148	0.972358	1.03671	1.10533
8.48148	0.972358	1.03671	1.10533
8.48333	0.972437	1.03688	1.10559
8.48485	0.972502	1.03701	1.1058
8.48611	0.972557	1.03712	1.10597
8.48718	0.972602	1.03722	1.10612
8.48809	0.972642	1.0373	1.10625
8.48889	0.972676	1.03737	1.10636
8.5	0.973154	1.03836	1.10792
8.51111	0.973634	1.03935	1.1095
8.51389	0.973755	1.0396	1.1099
8.51515	0.97381	1.03971	1.11008
8.51852	0.973956	1.04002	1.11056
8.52083	0.974057	1.04023	1.11089
8.52222	0.974118	1.04035	1.11109
8.52381	0.974187	1.0405	1.11132
8.52778	0.974361	1.04086	1.11189
8.52778	0.974361	1.04086	1.11189
8.5303	0.974472	1.04109	1.11226
8.53333	0.974605	1.04136	1.11269
8.53333	0.974605	1.04136	1.11269
8.53704	0.974768	1.0417	1.11323
8.54167	0.974973	1.04213	1.11391
8.54167	0.974973	1.04213	1.11391
8.54444	0.975096	1.04238	1.11431
8.54546	0.975141	1.04247	1.11446
8.54762	0.975238	1.04267	1.11477
8.55	0.975344	1.04289	1.11512
8.55556	0.975592	1.04341	1.11594
8.55556	0.975592	1.04341	1.11594
8.55952	0.97577	1.04378	1.11652
8.56061	0.975819	1.04388	1.11668
8.5625	0.975905	1.04405	1.11696
8.5641	0.975977	1.0442	1.1172
8.56667	0.976093	1.04444	1.11758
8.56667	0.976093	1.04444	1.11758
8.56944	0.976219	1.0447	1.11799
8.57143	0.976309	1.04489	1.11829
8.57143	0.976309	1.04489	1.11829
8.57407	0.97643	1.04514	1.11868
8.57576	0.976507	1.0453	1.11893
8.57778	0.976599	1.04549	1.11923
8.58333	0.976854	1.04601	1.12007
8.58333	0.976854	1.04601	1.12007
8.58889	0.977111	1.04654	1.1209
8.58974	0.977151	1.04662	1.12103
8.59091	0.977205	1.04673	1.1212
8.59259	0.977283	1.04689	1.12146
8.59259	0.977283	1.04689	1.12146
8.59524	0.977407	1.04714	1.12186
8.59722	0.977499	1.04733	1.12216
8.6	0.97763	1.0476	1.12258
8.60256	0.97775	1.04785	1.12297
8.60417	0.977826	1.048	1.12321
8.60417	0.977826	1.048	1.12321
8.60606	0.977915	1.04818	1.1235
8.60714	0.977966	1.04829	1.12366
8.61111	0.978154	1.04867	1.12427
8.61111	0.978154	1.04867	1.12427
8.61538	0.978358	1.04908	1.12492
8.61667	0.97842	1.04921	1.12512
8.61905	0.978534	1.04944	1.12548
8.62121	0.978638	1.04965	1.12581
8.62222	0.978686	1.04975	1.12597
8.625	0.97882	1.05002	1.12639
8.6282	0.978976	1.05033	1.12689
8.62963	0.979045	1.05047	1.12711
8.63095	0.979109	1.0506	1.12731
8.63333	0.979226	1.05083	1.12768
8.63636	0.979374	1.05113	1.12815
8.63889	0.979498	1.05138	1.12854
8.63889	0.979498	1.05138	1.12854
8.64103	0.979603	1.05159	1.12887
8.64286	0.979694	1.05177	1.12916
8.64444	0.979772	1.05193	1.1294
8.64583	0.979841	1.05207	1.12962
8.64815	0.979956	1.0523	1.12998
8.64815	0.979956	1.0523	1.12998
8.65	0.980048	1.05248	1.13027
8.65151	0.980124	1.05263	1.1305
8.65278	0.980187	1.05276	1.1307
8.65476	0.980287	1.05296	1.13101
8.65556	0.980327	1.05304	1.13114
8.66667	0.980889	1.05415	1.13288
8.66667	0.980889	1.05415	1.13288
8.67778	0.98146	1.05527	1.13464
8.67857	0.981501	1.05535	1.13476
8.68056	0.981604	1.05556	1.13508
8.68182	0.981669	1.05568	1.13528
8.68333	0.981748	1.05584	1.13552
8.68519	0.981845	1.05603	1.13582
8.6875	0.981966	1.05626	1.13619
8.68889	0.982039	1.05641	1.13641
8.69048	0.982122	1.05657	1.13666
8.69444	0.982331	1.05698	1.1373
8.69697	0.982465	1.05724	1.1377
8.7	0.982626	1.05755	1.13819
8.70238	0.982753	1.0578	1.13857
8.7037	0.982824	1.05793	1.13878
8.70833	0.983072	1.05841	1.13953
8.70833	0.983072	1.05841	1.13953
8.71111	0.983222	1.0587	1.13998
8.71212	0.983276	1.05881	1.14014
8.71429	0.983393	1.05903	1.14049
8.71429	0.983393	1.05903	1.14049
8.71667	0.983523	1.05928	1.14088
8.71795	0.983593	1.05942	1.14109
8.72222	0.983826	1.05987	1.14178
8.72222	0.983826	1.05987	1.14178
8.72619	0.984044	1.06028	1.14243
8.72727	0.984104	1.0604	1.14261
8.72917	0.984208	1.0606	1.14292
8.73333	0.984439	1.06104	1.1436
8.73611	0.984593	1.06133	1.14405
8.73809	0.984704	1.06154	1.14438
8.74074	0.984852	1.06183	1.14481
8.74242	0.984947	1.06201	1.14509
8.74444	0.98506	1.06222	1.14543
8.75	0.985374	1.06282	1.14634
8.75556	0.98569	1.06341	1.14727
8.75758	0.985805	1.06363	1.1476
8.75926	0.985902	1.06381	1.14788
8.76191	0.986053	1.0641	1.14832
8.76389	0.986167	1.06432	1.14866
8.76667	0.986327	1.06462	1.14912
8.77083	0.986568	1.06507	1.14982
8.77083	0.986568	1.06507	1.14982
8.77273	0.986678	1.06528	1.15014
8.77778	0.986972	1.06583	1.15099
8.77778	0.986972	1.06583	1.15099
8.78333	0.987296	1.06644	1.15193
8.78571	0.987435	1.0667	1.15233
8.78788	0.987562	1.06694	1.1527
8.78889	0.987622	1.06705	1.15287
8.79167	0.987785	1.06736	1.15334
8.7963	0.988058	1.06787	1.15414
8.8	0.988276	1.06828	1.15477
8.80303	0.988456	1.06862	1.15529
8.80556	0.988605	1.0689	1.15572
8.80556	0.988605	1.0689	1.15572
8.80952	0.98884	1.06935	1.15641
8.81111	0.988935	1.06953	1.15668
8.8125	0.989017	1.06968	1.15692
8.81481	0.989155	1.06994	1.15732
8.81667	0.989265	1.07015	1.15765
8.81818	0.989355	1.07032	1.15791
8.81944	0.98943	1.07046	1.15813
8.82222	0.989596	1.07077	1.15861
8.83333	0.990258	1.07203	1.16056
8.83333	0.990258	1.07203	1.16056
8.84444	0.990921	1.0733	1.16252
8.84524	0.990968	1.07339	1.16266
8.84722	0.991086	1.07362	1.16302
8.84849	0.991162	1.07376	1.16324
8.85	0.991252	1.07393	1.16351
8.85185	0.991362	1.07415	1.16384
8.85185	0.991362	1.07415	1.16384
8.85417	0.9915	1.07441	1.16426
8.85556	0.991583	1.07457	1.16451
8.85714	0.991677	1.07475	1.16479
8.85897	0.991786	1.07496	1.16512
8.86111	0.991913	1.07521	1.1655
8.86111	0.991913	1.07521	1.1655
8.86364	0.992063	1.0755	1.16596
8.86667	0.992243	1.07585	1.16651
8.86667	0.992243	1.07585	1.16651
8.86905	0.992384	1.07613	1.16694
8.87037	0.992463	1.07628	1.16718
8.87037	0.992463	1.07628	1.16718
8.875	0.992737	1.07682	1.16802
8.87778	0.992901	1.07714	1.16853
8.87879	0.992961	1.07726	1.16871
8.88095	0.993088	1.07751	1.16911
8.88333	0.993229	1.07779	1.16954
8.88462	0.993304	1.07794	1.16978
8.88889	0.993555	1.07843	1.17057
8.88889	0.993555	1.07843	1.17057
8.89286	0.993788	1.0789	1.1713
8.89394	0.993851	1.07903	1.1715
8.89583	0.993962	1.07925	1.17185
8.89583	0.993962	1.07925	1.17185
8.9	0.994204	1.07974	1.17263
8.90278	0.994366	1.08006	1.17314
8.90476	0.994481	1.0803	1.17352
8.90741	0.994634	1.08061	1.17401
8.90741	0.994634	1.08061	1.17401
8.90909	0.994731	1.08081	1.17433
8.91111	0.994848	1.08104	1.17471
8.91111	0.994848	1.08104	1.17471
8.91667	0.995167	1.0817	1.17576
8.91667	0.995167	1.0817	1.17576
8.92222	0.995485	1.08236	1.17681
8.92308	0.995534	1.08246	1.17697
8.92424	0.9956	1.0826	1.17719
8.92593	0.995696	1.0828	1.17751
8.92593	0.995696	1.0828	1.17752
8.92857	0.995846	1.08311	1.17802
8.93056	0.995958	1.08335	1.1784
8.93333	0.996114	1.08368	1.17893
8.93333	0.996114	1.08368	1.17893
8.9359	0.996258	1.08398	1.17943
8.9375	0.996348	1.08417	1.17974
8.93939	0.996454	1.0844	1.1801
8.94048	0.996514	1.08453	1.18031
8.94444	0.996735	1.085	1.18108
8.94444	0.996735	1.085	1.18108
8.95	0.997042	1.08566	1.18216
8.95238	0.997173	1.08595	1.18263
8.95238	0.997173	1.08595	1.18263
8.95454	0.997291	1.08621	1.18305
8.95556	0.997346	1.08633	1.18325
8.95833	0.997497	1.08666	1.18379
8.95833	0.997497	1.08666	1.18379
8.96154	0.997671	1.08705	1.18443
8.96296	0.997748	1.08722	1.18471
8.96296	0.997748	1.08722	1.18471
8.96667	0.997947	1.08766	1.18544
8.9697	0.998109	1.08803	1.18604
8.97222	0.998243	1.08833	1.18655
8.97619	0.998453	1.08881	1.18734
8.97778	0.998537	1.089	1.18766
8.97778	0.998537	1.089	1.18766
8.97917	0.99861	1.08917	1.18794
8.98148	0.998731	1.08945	1.1884
8.98148	0.998731	1.08945	1.1884
8.98485	0.998906	1.08985	1.18908
8.98611	0.998971	1.09	1.18933
8.98809	0.999074	1.09024	1.18974
8.98889	0.999115	1.09034	1.1899
9	0.999679	1.09169	1.19216
9.01111	1.00023	1.09303	1.19445
9.01389	1.00037	1.09337	1.19502
9.01515	1.00043	1.09353	1.19529
9.01667	1.0005	1.09371	1.1956
9.01852	1.00059	1.09393	1.19599
9.02083	1.0007	1.09422	1.19647
9.02222	1.00077	1.09439	1.19676
9.02381	1.00084	1.09458	1.19709
9.02778	1.00103	1.09506	1.19793
9.02778	1.00103	1.09506	1.19793
9.0303	1.00115	1.09537	1.19846
9.03333	1.00129	1.09574	1.1991
9.03333	1.00129	1.09574	1.1991
9.03571	1.0014	1.09603	1.1996
9.03704	1.00146	1.09619	1.19988
9.03846	1.00153	1.09636	1.20018
9.04167	1.00167	1.09676	1.20087
9.04444	1.0018	1.0971	1.20146
9.04546	1.00184	1.09722	1.20168
9.04762	1.00194	1.09748	1.20214
9.05	1.00204	1.09777	1.20265
9.05556	1.00229	1.09845	1.20385
9.05556	1.00229	1.09845	1.20385
9.05952	1.00246	1.09894	1.20471
9.06061	1.0025	1.09907	1.20494
9.0625	1.00258	1.0993	1.20535
9.0641	1.00265	1.0995	1.2057
9.06667	1.00276	1.09981	1.20626
9.06667	1.00276	1.09981	1.20626
9.06944	1.00288	1.10015	1.20687
9.07143	1.00296	1.1004	1.2073
9.07407	1.00307	1.10072	1.20788
9.07407	1.00307	1.10072	1.20788
9.07576	1.00313	1.10093	1.20825
9.07692	1.00318	1.10107	1.20851
9.07778	1.00322	1.10117	1.2087
9.08333	1.00344	1.10185	1.20992
9.08333	1.00344	1.10185	1.20992
9.08889	1.00365	1.10254	1.21116
9.09259	1.0038	1.10299	1.21199
9.09259	1.0038	1.10299	1.21199
9.09524	1.0039	1.10331	1.21258
9.09722	1.00397	1.10356	1.21302
9.1	1.00407	1.1039	1.21365
9.10417	1.00423	1.10441	1.21459
9.10606	1.00429	1.10464	1.21501
9.10714	1.00433	1.10477	1.21526
9.11111	1.00447	1.10526	1.21616
9.11111	1.00447	1.10526	1.21616
9.11538	1.00462	1.10578	1.21713
9.11667	1.00467	1.10594	1.21742
9.11905	1.00475	1.10623	1.21797
9.12121	1.00482	1.1065	1.21846
9.12222	1.00485	1.10662	1.2187
9.125	1.00495	1.10696	1.21933
9.1282	1.00505	1.10736	1.22007
9.12963	1.0051	1.10753	1.2204
9.13095	1.00514	1.10769	1.22071
9.13333	1.00522	1.10798	1.22126
9.13636	1.00531	1.10836	1.22196
9.13889	1.00539	1.10866	1.22255
9.13889	1.00539	1.10866	1.22255
9.14286	1.00551	1.10915	1.22347
9.14583	1.0056	1.10952	1.22417
9.14815	1.00567	1.1098	1.22471
9.15	1.00572	1.11003	1.22515
9.15151	1.00576	1.11021	1.2255
9.15278	1.0058	1.11037	1.2258
9.15385	1.00583	1.1105	1.22605
9.15556	1.00588	1.11071	1.22646
9.16667	1.00618	1.11206	1.22909
9.16667	1.00618	1.11206	1.22909
9.18056	1.00652	1.11376	1.23242
9.18182	1.00655	1.11391	1.23272
9.18333	1.00659	1.1141	1.23309
9.18333	1.00659	1.1141	1.23309
9.18519	1.00663	1.11432	1.23353
9.1875	1.00669	1.1146	1.23409
9.18889	1.00672	1.11477	1.23443
9.19048	1.00675	1.11497	1.23481
9.19444	1.00684	1.11545	1.23578
9.19697	1.00689	1.11576	1.23639
9.2	1.00695	1.11613	1.23713
9.2037	1.00703	1.11658	1.23804
9.20833	1.00712	1.11714	1.23918
9.21212	1.00719	1.1176	1.24011
9.21429	1.00723	1.11786	1.24064
9.21667	1.00727	1.11815	1.24123
9.21795	1.00729	1.1183	1.24155
9.22222	1.00736	1.11882	1.24261
9.22222	1.00736	1.11882	1.24261
9.22619	1.00743	1.1193	1.24359
9.22727	1.00744	1.11943	1.24386
9.22917	1.00747	1.11966	1.24434
9.23333	1.00753	1.12016	1.24538
9.23611	1.00757	1.1205	1.24607
9.23809	1.0076	1.12073	1.24657
9.24074	1.00764	1.12105	1.24724
9.24444	1.00768	1.1215	1.24817
9.25	1.00775	1.12216	1.24957
9.25556	1.00781	1.12283	1.25098
9.25758	1.00783	1.12307	1.25149
9.25926	1.00785	1.12327	1.25192
9.26191	1.00787	1.12359	1.25259
9.26389	1.00789	1.12383	1.2531
9.26667	1.00792	1.12416	1.25381
9.27083	1.00795	1.12466	1.25487
9.27273	1.00796	1.12488	1.25536
9.27381	1.00797	1.12501	1.25564
9.27778	1.008	1.12548	1.25666
9.27778	1.008	1.12548	1.25666
9.28571	1.00805	1.12642	1.2587
9.28788	1.00806	1.12668	1.25926
9.28889	1.00806	1.1268	1.25952
9.29167	1.00807	1.12713	1.26024
9.2963	1.00809	1.12767	1.26145
9.2963	1.00809	1.12767	1.26145
9.3	1.0081	1.12811	1.26241
9.30303	1.00811	1.12847	1.2632
9.30556	1.00811	1.12876	1.26386
9.30952	1.00812	1.12923	1.2649
9.3125	1.00812	1.12958	1.26568
9.31481	1.00812	1.12985	1.26628
9.31481	1.00812	1.12985	1.26628
9.31818	1.00812	1.13024	1.26717
9.31944	1.00812	1.13039	1.2675
9.32222	1.00811	1.13072	1.26823
9.33333	1.00808	1.13201	1.27116
9.33333	1.00808	1.13201	1.27116
9.34722	1.00802	1.13361	1.27485
9.34849	1.00801	1.13376	1.27519
9.35185	1.00799	1.13414	1.27608
9.35417	1.00798	1.13441	1.2767
9.35714	1.00795	1.13475	1.2775
9.36111	1.00792	1.1352	1.27856
9.36667	1.00787	1.13584	1.28004
9.36667	1.00787	1.13584	1.28005
9.37037	1.00784	1.13626	1.28104
9.3718	1.00782	1.13642	1.28142
9.375	1.00779	1.13678	1.28228
9.37778	1.00776	1.1371	1.28303
9.38095	1.00772	1.13745	1.28389
9.38462	1.00768	1.13787	1.28487
9.38889	1.00762	1.13835	1.28603
9.38889	1.00762	1.13835	1.28603
9.39394	1.00755	1.13891	1.28739
9.39583	1.00753	1.13912	1.28791
9.39744	1.0075	1.1393	1.28834
9.4	1.00747	1.13959	1.28904
9.40278	1.00742	1.1399	1.28979
9.40476	1.00739	1.14012	1.29033
9.40741	1.00735	1.14041	1.29105
9.40741	1.00735	1.14041	1.29105
9.40909	1.00732	1.1406	1.2915
9.41111	1.00729	1.14082	1.29205
9.41667	1.00719	1.14143	1.29356
9.41667	1.00719	1.14143	1.29356
9.42424	1.00705	1.14226	1.29563
9.42593	1.00702	1.14245	1.29609
9.42857	1.00696	1.14273	1.29681
9.43056	1.00692	1.14295	1.29735
9.43333	1.00687	1.14325	1.29811
9.4375	1.00678	1.1437	1.29925
9.43939	1.00674	1.14391	1.29977
9.44444	1.00663	1.14445	1.30115
9.44444	1.00663	1.14445	1.30115
9.45	1.0065	1.14505	1.30267
9.45238	1.00644	1.1453	1.30332
9.45454	1.00639	1.14553	1.30392
9.45556	1.00636	1.14564	1.30419
9.45833	1.0063	1.14594	1.30495
9.46296	1.00618	1.14643	1.30622
9.46667	1.00608	1.14682	1.30724
9.4697	1.006	1.14714	1.30807
9.47222	1.00593	1.1474	1.30877
9.47222	1.00593	1.1474	1.30877
9.47436	1.00587	1.14763	1.30935
9.47619	1.00582	1.14782	1.30986
9.47778	1.00578	1.14798	1.31029
9.47917	1.00574	1.14813	1.31068
9.47917	1.00574	1.14813	1.31068
9.48148	1.00567	1.14837	1.31131
9.48148	1.00567	1.14837	1.31131
9.48485	1.00558	1.14872	1.31224
9.48611	1.00554	1.14885	1.31258
9.48809	1.00548	1.14905	1.31313
9.5	1.00511	1.15028	1.3164
9.51111	1.00475	1.1514	1.31946
9.51389	1.00465	1.15168	1.32023
9.51515	1.00461	1.15181	1.32057
9.51852	1.0045	1.15215	1.3215
9.52083	1.00441	1.15238	1.32214
9.52381	1.00431	1.15267	1.32295
9.52778	1.00417	1.15307	1.32405
9.5303	1.00407	1.15332	1.32474
9.53333	1.00396	1.15361	1.32557
9.53704	1.00382	1.15398	1.32659
9.54167	1.00365	1.15443	1.32786
9.54546	1.0035	1.1548	1.3289
9.54762	1.00342	1.15501	1.3295
9.55556	1.0031	1.15577	1.33167
9.55556	1.0031	1.15577	1.33167
9.56061	1.00289	1.15625	1.33306
9.5625	1.00281	1.15643	1.33358
9.56667	1.00264	1.15682	1.33472
9.57143	1.00244	1.15727	1.33602
9.57407	1.00232	1.15752	1.33674
9.57407	1.00232	1.15752	1.33674
9.57576	1.00225	1.15767	1.3372
9.58333	1.00191	1.15837	1.33927
9.58333	1.00191	1.15837	1.33927
9.59091	1.00157	1.15907	1.34134
9.59259	1.00149	1.15922	1.34179
9.59524	1.00137	1.15946	1.34251
9.6	1.00114	1.15989	1.34381
9.60417	1.00094	1.16026	1.34494
9.60606	1.00085	1.16043	1.34545
9.61111	1.00061	1.16088	1.34682
9.61111	1.00061	1.16088	1.34682
9.61905	1.00021	1.16158	1.34897
9.62121	1.0001	1.16176	1.34955
9.625	0.999911	1.16209	1.35058
9.62963	0.999672	1.16249	1.35182
9.63333	0.999479	1.16281	1.35282
9.63636	0.99932	1.16306	1.35364
9.63889	0.999186	1.16328	1.35431
9.64286	0.998973	1.16361	1.35538
9.64444	0.998888	1.16374	1.3558
9.64583	0.998813	1.16386	1.35617
9.64815	0.998687	1.16405	1.35679
9.65151	0.998502	1.16433	1.35769
9.65278	0.998432	1.16443	1.35803
9.65476	0.998322	1.16459	1.35856
9.65556	0.998278	1.16466	1.35877
9.66667	0.99765	1.16556	1.36173
9.66667	0.99765	1.16556	1.36173
9.67778	0.997005	1.16644	1.36466
9.68182	0.996765	1.16675	1.36573
9.68519	0.996564	1.16701	1.36661
9.68519	0.996564	1.16701	1.36661
9.6875	0.996425	1.16719	1.36722
9.69048	0.996245	1.16742	1.368
9.69444	0.996002	1.16772	1.36904
9.69697	0.995847	1.16791	1.3697
9.7	0.995659	1.16814	1.37049
9.7037	0.995428	1.16841	1.37146
9.7037	0.995428	1.16841	1.37146
9.70833	0.995136	1.16875	1.37266
9.71212	0.994895	1.16903	1.37364
9.71429	0.994757	1.16919	1.3742
9.71667	0.994603	1.16936	1.37482
9.72222	0.994242	1.16975	1.37625
9.72222	0.994242	1.16975	1.37625
9.72917	0.993785	1.17024	1.37803
9.73333	0.993507	1.17053	1.3791
9.73611	0.993321	1.17072	1.37981
9.73809	0.993187	1.17086	1.38031
9.74074	0.993007	1.17104	1.38099
9.74074	0.993007	1.17104	1.38099
9.74242	0.992893	1.17115	1.38141
9.75	0.992371	1.17166	1.38333
9.75758	0.991842	1.17215	1.38524
9.75926	0.991723	1.17226	1.38566
9.76191	0.991535	1.17243	1.38632
9.76389	0.991394	1.17255	1.38682
9.76667	0.991195	1.17273	1.38751
9.76667	0.991195	1.17273	1.38751
9.76923	0.991011	1.17289	1.38815
9.77083	0.990895	1.17299	1.38855
9.77778	0.990389	1.17342	1.39027
9.78571	0.989803	1.17389	1.39223
9.78788	0.989641	1.17402	1.39276
9.79167	0.989357	1.17424	1.39368
9.79487	0.989114	1.17443	1.39446
9.7963	0.989006	1.17451	1.39481
9.8	0.988724	1.17472	1.39571
9.80556	0.988296	1.17503	1.39705
9.80556	0.988296	1.17503	1.39705
9.80769	0.98813	1.17515	1.39757
9.80952	0.987988	1.17525	1.39801
9.8125	0.987755	1.17541	1.39872
9.81481	0.987574	1.17554	1.39928
9.81944	0.987208	1.17578	1.40038
9.82222	0.986987	1.17593	1.40104
9.83333	0.986091	1.1765	1.40367
9.83333	0.986091	1.1765	1.40367
9.84615	0.985035	1.17712	1.40666
9.84722	0.984946	1.17717	1.40691
9.85185	0.984558	1.17738	1.40798
9.85417	0.984363	1.17749	1.40851
9.85714	0.984111	1.17762	1.40919
9.85897	0.983956	1.17771	1.40961
9.86111	0.983773	1.1778	1.4101
9.86111	0.983773	1.1778	1.4101
9.86364	0.983557	1.17791	1.41067
9.86667	0.983296	1.17804	1.41136
9.87037	0.982975	1.1782	1.4122
9.87037	0.982975	1.1782	1.4122
9.875	0.982571	1.17839	1.41324
9.88095	0.982048	1.17863	1.41457
9.88889	0.981341	1.17894	1.41633
9.89394	0.980886	1.17913	1.41744
9.89583	0.980714	1.1792	1.41786
9.89744	0.980569	1.17926	1.41821
9.9	0.980335	1.17935	1.41877
9.90278	0.980081	1.17945	1.41937
9.90476	0.979898	1.17952	1.4198
9.90741	0.979654	1.17961	1.42037
9.90909	0.979498	1.17966	1.42073
9.91667	0.978791	1.17991	1.42235
9.91667	0.978791	1.17991	1.42235
9.92222	0.978267	1.18008	1.42353
9.92593	0.977915	1.18019	1.42431
9.92857	0.977662	1.18027	1.42487
9.93056	0.977472	1.18033	1.42528
9.93333	0.977204	1.18041	1.42586
9.9375	0.9768	1.18052	1.42673
9.93939	0.976616	1.18057	1.42712
9.94048	0.976511	1.1806	1.42734
9.94444	0.976122	1.1807	1.42816
9.94444	0.976122	1.1807	1.42816
9.95	0.975573	1.18084	1.42929
9.95238	0.975337	1.18089	1.42977
9.95454	0.975121	1.18094	1.43021
9.95833	0.974741	1.18103	1.43097
9.96296	0.974274	1.18113	1.4319
9.96667	0.973898	1.1812	1.43264
9.9697	0.973588	1.18126	1.43323
9.97222	0.973329	1.18131	1.43373
9.97619	0.97292	1.18138	1.43451
9.97917	0.972611	1.18143	1.43509
9.98148	0.97237	1.18147	1.43554
9.98333	0.972176	1.1815	1.43589
9.98485	0.972018	1.18152	1.43619
9.98611	0.971885	1.18154	1.43643
9.98889	0.971592	1.18158	1.43696
10	0.970409	1.18173	1.43907
10.0111	0.969204	1.18184	1.44113
10.0185	0.968389	1.1819	1.44249
10.0185	0.968389	1.1819	1.44249
10.0208	0.968132	1.18192	1.44291
10.0238	0.967801	1.18193	1.44345
10.0278	0.967356	1.18195	1.44416
10.0333	0.96673	1.18198	1.44515
10.037	0.966308	1.18199	1.4458
10.0417	0.965779	1.18199	1.44662
10.0455	0.965344	1.182	1.44727
10.0476	0.965093	1.182	1.44765
10.05	0.964816	1.182	1.44806
10.0556	0.964168	1.18199	1.44902
10.0556	0.964167	1.18199	1.44902
10.0625	0.963349	1.18197	1.45019
10.0667	0.962853	1.18195	1.4509
10.0694	0.962522	1.18193	1.45136
10.0714	0.962283	1.18192	1.45169
10.0741	0.961965	1.1819	1.45213
10.0758	0.961761	1.18189	1.45241
10.0833	0.960839	1.18183	1.45365
10.0833	0.960839	1.18183	1.45365
10.0909	0.959906	1.18176	1.45488
10.0926	0.959698	1.18174	1.45515
10.0952	0.959368	1.18171	1.45557
10.0972	0.959121	1.18168	1.45589
10.1	0.958773	1.18165	1.45633
10.1042	0.958248	1.18159	1.45699
10.1111	0.957367	1.18149	1.45808
10.1111	0.957367	1.18149	1.45808
10.119	0.956348	1.18136	1.45931
10.1212	0.956068	1.18132	1.45964
10.125	0.955576	1.18125	1.46022
10.1296	0.954971	1.18116	1.46092
10.1333	0.954484	1.18108	1.46148
10.1364	0.954084	1.18102	1.46193
10.1389	0.953748	1.18096	1.46231
10.1429	0.953219	1.18087	1.4629
10.1444	0.953007	1.18084	1.46313
10.1458	0.952821	1.1808	1.46334
10.1481	0.952509	1.18075	1.46368
10.1528	0.951883	1.18063	1.46436
10.1556	0.951505	1.18056	1.46476
10.1667	0.94998	1.18026	1.46636
10.1667	0.94998	1.18026	1.46636
10.1818	0.947861	1.1798	1.46849
10.1852	0.947384	1.17969	1.46896
10.1875	0.947055	1.17961	1.46928
10.1905	0.94663	1.17951	1.46969
10.1944	0.946062	1.17938	1.47023
10.2	0.945259	1.17918	1.47099
10.2037	0.944721	1.17905	1.47149
10.2083	0.944045	1.17887	1.47211
10.2121	0.943488	1.17873	1.47262
10.2143	0.943168	1.17864	1.47291
10.218	0.942625	1.1785	1.47339
10.2222	0.941989	1.17832	1.47395
10.2222	0.941989	1.17832	1.47395
10.2292	0.940947	1.17803	1.47486
10.2308	0.940705	1.17797	1.47507
10.2333	0.940318	1.17786	1.4754
10.2361	0.939896	1.17773	1.47576
10.2381	0.939592	1.17765	1.47601
10.2407	0.939189	1.17753	1.47635
10.25	0.937763	1.1771	1.47753
10.2556	0.936899	1.17684	1.47822
10.2576	0.936583	1.17674	1.47848
10.2593	0.93632	1.17666	1.47868
10.2619	0.935905	1.17653	1.47901
10.2667	0.935153	1.17629	1.4796
10.2708	0.934493	1.17608	1.48011
10.2778	0.933383	1.17571	1.48096
10.2778	0.933382	1.17571	1.48096
10.2857	0.932104	1.17529	1.48192
10.2917	0.931134	1.17496	1.48263
10.2963	0.930376	1.1747	1.48318
10.3	0.929767	1.17449	1.48361
10.3056	0.928847	1.17416	1.48427
10.3111	0.927923	1.17383	1.48491
10.3125	0.927691	1.17375	1.48507
10.3148	0.927303	1.17361	1.48534
10.3182	0.926737	1.17341	1.48573
10.3333	0.924161	1.17245	1.48746
10.3333	0.92416	1.17245	1.48746
10.3472	0.92176	1.17154	1.48901
10.35	0.921275	1.17135	1.48932
10.3519	0.920951	1.17123	1.48952
10.3519	0.920951	1.17123	1.48952
10.3542	0.920544	1.17107	1.48978
10.3571	0.920022	1.17087	1.4901
10.3611	0.919321	1.17059	1.49054
10.3667	0.918334	1.1702	1.49114
10.3704	0.917674	1.16994	1.49154
10.3718	0.91742	1.16983	1.49169
10.375	0.916845	1.1696	1.49204
10.381	0.915773	1.16917	1.49268
10.3889	0.914332	1.16858	1.49352
10.3889	0.914332	1.16858	1.49352
10.3958	0.913062	1.16805	1.49425
10.4	0.912295	1.16773	1.49468
10.4048	0.911415	1.16736	1.49518
10.4074	0.910923	1.16715	1.49545
10.4091	0.910611	1.16702	1.49562
10.4111	0.910235	1.16686	1.49583
10.4167	0.909196	1.16641	1.4964
10.4167	0.909195	1.16641	1.4964
10.4259	0.907451	1.16566	1.49735
10.4286	0.90695	1.16544	1.49761
10.4333	0.906045	1.16505	1.49809
10.4375	0.905249	1.1647	1.49851
10.4444	0.903917	1.16411	1.4992
10.45	0.902843	1.16363	1.49975
10.4524	0.902382	1.16343	1.49999
10.4583	0.901224	1.16291	1.50057
10.463	0.900319	1.1625	1.50102
10.4667	0.89959	1.16217	1.50138
10.4697	0.898995	1.16189	1.50168
10.4722	0.898497	1.16167	1.50192
10.4762	0.897711	1.16131	1.5023
10.4792	0.897119	1.16103	1.50259
10.4815	0.89666	1.16082	1.50281
10.4833	0.896291	1.16065	1.50298
10.4861	0.895736	1.16039	1.50325
10.4889	0.895179	1.16013	1.50351
10.5	0.892941	1.15909	1.50456
10.5139	0.890114	1.15775	1.50585
10.5185	0.889165	1.15729	1.50628
10.5208	0.88869	1.15707	1.50649
10.5222	0.888403	1.15693	1.50662
10.5238	0.888076	1.15677	1.50676
10.5278	0.887255	1.15638	1.50713
10.5333	0.886104	1.15582	1.50763
10.537	0.885332	1.15544	1.50797
10.5417	0.884365	1.15497	1.50838
10.5476	0.883117	1.15436	1.50892
10.5556	0.881445	1.15354	1.50962
10.5556	0.881444	1.15354	1.50962
10.5606	0.880375	1.15301	1.51007
10.5625	0.879973	1.15281	1.51024
10.5667	0.879086	1.15237	1.5106
10.5714	0.87807	1.15186	1.51102
10.5741	0.877505	1.15158	1.51125
10.5833	0.875515	1.15058	1.51205
10.5926	0.873513	1.14956	1.51285
10.5952	0.872937	1.14927	1.51307
10.6	0.871901	1.14874	1.51348
10.6111	0.869471	1.14749	1.51442
10.619	0.867723	1.14659	1.51508
10.625	0.866408	1.14591	1.51558
10.6296	0.865381	1.14537	1.51596
10.631	0.865088	1.14522	1.51607
10.6333	0.864559	1.14495	1.51626
10.6364	0.863884	1.14459	1.51651
10.6389	0.863319	1.1443	1.51672
10.6429	0.862432	1.14383	1.51704
10.6458	0.861767	1.14348	1.51729
10.6481	0.861246	1.14321	1.51747
10.6528	0.860205	1.14266	1.51785
10.6539	0.859964	1.14253	1.51793
10.6556	0.859579	1.14232	1.51807
10.6667	0.857068	1.14099	1.51896
10.6667	0.857067	1.14099	1.51896
10.6852	0.852846	1.13872	1.52042
10.6875	0.852317	1.13843	1.5206
10.6944	0.850723	1.13757	1.52114
10.7	0.849442	1.13687	1.52157
10.7037	0.848588	1.13641	1.52185
10.7083	0.847517	1.13582	1.52221
10.7167	0.845582	1.13476	1.52284
10.7222	0.84429	1.13405	1.52326
10.7273	0.843112	1.1334	1.52363
10.7333	0.841694	1.13261	1.52409
10.7407	0.839956	1.13165	1.52463
10.75	0.837776	1.13043	1.52531
10.7593	0.835589	1.1292	1.52598
10.7619	0.834964	1.12885	1.52617
10.7667	0.833832	1.12821	1.52652
10.7708	0.832844	1.12765	1.52681
10.7778	0.831191	1.12671	1.52731
10.7778	0.83119	1.12671	1.52731
10.7857	0.829298	1.12563	1.52786
10.7879	0.828779	1.12534	1.52801
10.7889	0.828537	1.1252	1.52809
10.7917	0.827872	1.12482	1.52828
10.7963	0.826762	1.12418	1.5286
10.8	0.825874	1.12367	1.52885
10.8056	0.824538	1.1229	1.52924
10.8125	0.822866	1.12194	1.52971
10.8148	0.822309	1.12162	1.52987
10.8333	0.817829	1.11901	1.5311
10.8333	0.817828	1.11901	1.5311
10.85	0.813776	1.11663	1.53219
10.8519	0.813325	1.11636	1.53231
10.8611	0.811065	1.11503	1.53291
10.8667	0.809705	1.11422	1.53326
10.8704	0.8088	1.11368	1.53349
10.875	0.807665	1.11301	1.53378
10.8889	0.804255	1.11097	1.53464
10.8958	0.802548	1.10994	1.53507
10.8958	0.802547	1.10994	1.53507
10.9	0.801521	1.10932	1.53532
10.9028	0.800836	1.10891	1.53549
10.9048	0.800348	1.10861	1.53561
10.9074	0.799694	1.10822	1.53577
10.9091	0.799279	1.10796	1.53587
10.9167	0.797408	1.10683	1.53632
10.9167	0.797407	1.10683	1.53632
10.9231	0.795822	1.10586	1.53669
10.9259	0.795117	1.10543	1.53686
10.9333	0.793284	1.10431	1.53729
10.9375	0.79225	1.10368	1.53752
10.9444	0.790529	1.10262	1.53792
10.9444	0.790528	1.10262	1.53792
10.9524	0.788557	1.1014	1.53837
10.9583	0.787078	1.10049	1.5387
10.963	0.785926	1.09977	1.53895
10.9667	0.785003	1.0992	1.53916
10.9697	0.784249	1.09873	1.53932
10.9722	0.783621	1.09834	1.53946
10.9792	0.78189	1.09726	1.53983
10.9815	0.781314	1.0969	1.53995
10.9861	0.780159	1.09618	1.5402
11	0.776693	1.094	1.54093
11.0185	0.772066	1.09107	1.54187
11.0208	0.771488	1.0907	1.54198
11.0278	0.76975	1.08959	1.54233
11.0333	0.768361	1.0887	1.5426
11.037	0.767433	1.08811	1.54278
11.0417	0.766274	1.08737	1.543
11.0476	0.764784	1.08641	1.54329
11.0556	0.762796	1.08513	1.54366
11.0694	0.75932	1.08288	1.5443
11.0741	0.75816	1.08212	1.54451
11.0833	0.75584	1.08061	1.54493
11.0926	0.753521	1.07909	1.54534
11.0952	0.752857	1.07866	1.54545
11.1	0.751664	1.07788	1.54566
11.1042	0.75062	1.07719	1.54584
11.1111	0.748881	1.07604	1.54613
11.1111	0.748881	1.07604	1.54613
11.119	0.746893	1.07473	1.54646
11.125	0.745403	1.07374	1.54671
11.1296	0.744244	1.07297	1.5469
11.1333	0.743317	1.07236	1.54705
11.1389	0.741926	1.07143	1.54727
11.1429	0.740932	1.07077	1.54743
11.1667	0.734978	1.06677	1.54835
11.1667	0.734977	1.06677	1.54835
11.1852	0.73035	1.06364	1.54903
11.1875	0.729774	1.06325	1.54912
11.1905	0.72903	1.06275	1.54922
11.1944	0.728042	1.06207	1.54937
11.2	0.726655	1.06113	1.54956
11.2037	0.725732	1.0605	1.54969
11.2083	0.724577	1.05971	1.54985
11.2143	0.723092	1.0587	1.55006
11.2222	0.721117	1.05734	1.55033
11.2292	0.719387	1.05615	1.55056
11.2333	0.718352	1.05544	1.5507
11.2381	0.717165	1.05462	1.55086
11.2407	0.716509	1.05417	1.55094
11.2424	0.716091	1.05388	1.551
11.25	0.714208	1.05257	1.55124
11.2593	0.711909	1.05098	1.55154
11.2593	0.711909	1.05098	1.55154
11.2619	0.711254	1.05052	1.55162
11.2639	0.71076	1.05018	1.55168
11.2667	0.71007	1.0497	1.55177
11.2778	0.707317	1.04778	1.55211
11.2778	0.707316	1.04778	1.55211
11.2879	0.704814	1.04603	1.55242
11.2917	0.703876	1.04537	1.55254
11.2963	0.70273	1.04456	1.55268
11.3	0.701814	1.04392	1.55279
11.3056	0.700439	1.04295	1.55295
11.3125	0.698723	1.04174	1.55316
11.3148	0.698152	1.04134	1.55323
11.3167	0.697693	1.04102	1.55328
11.3333	0.693577	1.0381	1.55377
11.3333	0.693576	1.0381	1.55377
11.3519	0.689007	1.03486	1.55431
11.3542	0.688434	1.03445	1.55437
11.3611	0.686723	1.03323	1.55458
11.3667	0.685352	1.03225	1.55474
11.3704	0.68444	1.0316	1.55484
11.375	0.683298	1.03078	1.55498
11.3846	0.680928	1.02909	1.55526
11.3889	0.679876	1.02833	1.55538
11.3958	0.678165	1.02711	1.55559
11.4	0.677139	1.02637	1.55571
11.4048	0.675967	1.02553	1.55585
11.4074	0.675314	1.02506	1.55593
11.4167	0.673034	1.02342	1.55621
11.4231	0.671456	1.02228	1.5564
11.4242	0.671171	1.02207	1.55643
11.4259	0.670755	1.02177	1.55649
11.4286	0.670105	1.0213	1.55657
11.4444	0.666199	1.01848	1.55705
11.4524	0.664245	1.01707	1.5573
11.4583	0.662781	1.01601	1.55749
11.463	0.661642	1.01518	1.55764
11.4667	0.660729	1.01452	1.55776
11.4722	0.659364	1.01353	1.55794
11.4762	0.658387	1.01282	1.55807
11.5	0.652529	1.00857	1.55887
11.5185	0.647972	1.00525	1.55952
11.5238	0.64667	1.0043	1.55971
11.5278	0.645694	1.00359	1.55985
11.5333	0.644328	1.00259	1.56006
11.537	0.643415	1.00192	1.56019
11.5417	0.642276	1.00109	1.56037
11.5476	0.640811	1.00002	1.56059
11.5556	0.638857	0.998596	1.5609
[truncated: 276 more rows]

[truncated: 14 more sheets: Supplementary figure S4e, Supplementary figure S4f, Supplementary figure S4g, Supplementary figure S4h, Supplementary figure S4i, Supplementary figure s5a, Supplementary figure s5b, Supplementary figure s5c, Supplementary figure s5d, Supplementary figure s5e, Supplementary figure s5f, Supplementary figure s6, Supplementary table S1, Supplementary table S2]
